# Supplementary material for: Age modifies the association between sex and the plasma inflammatory proteome in treated HIV
Source: J Clin Invest. 2025 Dec 9;136(3):e196869. doi: 10.1172/JCI196869 (PMC12867131; doi:10.1172/JCI196869)
Supplement: Supporting data values [file jci-136-196869-s266.xlsx]

## Sheet: Fig. 2
Protein	Beta Coefficient	Standard Error	P-value	Q-value	Confidence Interval_lower	Confidence Interval_upper
PSPN	-1.58214	0.13156	5.15218220421447e-31	1.87024214012985e-28	-1.84034	-1.32395
PROK1	-1.03421	0.108082	9.90414826776165e-21	1.79760291059874e-18	-1.24633	-0.822091
ENPP5	-0.429493	0.056444	6.90194204402401e-14	8.35134987326905e-12	-0.540268	-0.318717
CD70	0.416822	0.0665179	5.70656952914656e-10	5.17871184770051e-08	0.286275	0.547369
GAL	-0.536129	0.0983077	6.36744976410103e-08	4.62276852873735e-06	-0.729066	-0.343192
CD22	0.387902	0.0787329	9.9326341158191e-07	6.00924364007056e-05	0.233382	0.542422
ISM1	0.310932	0.0649572	1.97864439906347e-06	0.000102607	0.183448	0.438416
DNER	-0.199307	0.0432369	4.61164979951515e-06	0.000209254	-0.284163	-0.114451
ITGB6	-0.257658	0.056638	6.11622759429515e-06	0.000236723	-0.368815	-0.146501
CNTNAP2	0.368386	0.0812249	6.52129089487135e-06	0.000236723	0.208976	0.527797
TNFRSF11B	0.252538	0.0577884	1.38581561285951e-05	0.000457319	0.139123	0.365952
COLEC12	0.29502	0.0725987	5.24837515532138e-05	0.00158763	0.152539	0.437501
CCL22	0.290438	0.0811733	0.000364567	0.0101798	0.131129	0.449747
CSF3	0.350492	0.09946	0.000446417	0.011575	0.155293	0.54569
FSTL3	0.291897	0.0857264	0.000690699	0.0167149	0.123652	0.460142
KYNU	-0.226139	0.0670057	0.000769667	0.0174618	-0.357644	-0.0946353
IL1RL2	0.249802	0.0746804	0.000856735	0.0182124	0.103236	0.396369
NPPC	-0.437161	0.131275	0.000903096	0.0182124	-0.694798	-0.179523
IL6	0.426019	0.130508	0.0011383	0.0217475	0.169888	0.682151
LRRN1	-0.221466	0.0685598	0.00128126	0.0232549	-0.356021	-0.086912
IL12B	0.335405	0.10527	0.00149106	0.025774	0.128805	0.542005
MATN2	0.14004	0.0446726	0.00177503	0.0290692	0.0523661	0.227713
TREM2	0.344561	0.110301	0.00184185	0.0290692	0.128086	0.561035
CD83	0.255257	0.0852556	0.00282799	0.0427734	0.087936	0.422579
PLAUR	0.2153	0.0739024	0.00366402	0.0505896	0.0702608	0.36034
EPO	0.48343	0.166394	0.00375772	0.0505896	0.156869	0.809991
SCG3	0.168015	0.0578382	0.00376286	0.0505896	0.0545024	0.281527
IL17RB	-0.232013	0.0805077	0.00404645	0.0524594	-0.390016	-0.07401
LHPP	-0.334074	0.116516	0.00423723	0.0530385	-0.562747	-0.105402
ICAM4	-0.235258	0.0830533	0.00471924	0.0571028	-0.398257	-0.0722588
IL1RN	0.364934	0.130502	0.00527721	0.0617944	0.108812	0.621056
PTPRM	-0.119242	0.0433528	0.00606895	0.0688447	-0.204325	-0.0341583
VEGFD	0.183552	0.0671526	0.00639129	0.0703042	0.0517594	0.315344
SMPDL3A	-0.247714	0.0914839	0.00690183	0.0736872	-0.427259	-0.0681696
PSMG3	-0.2822	0.107984	0.00911413	0.0945266	-0.494127	-0.0702734
CD200	0.118953	0.0461377	0.0100881	0.101722	0.0284036	0.209502
PAPPA	-0.163619	0.0638655	0.0105699	0.103699	-0.28896	-0.0382774
TNFRSF11A	0.303224	0.120242	0.0118466	0.113166	0.067239	0.539209
TNFRSF4	0.210089	0.0841033	0.0126662	0.117126	0.0450293	0.375148
IL3RA	-0.155796	0.0625367	0.0129064	0.117126	-0.278529	-0.0330624
MERTK	-0.136495	0.0552888	0.0137415	0.121662	-0.245004	-0.027986
TFF2	0.286148	0.116526	0.0142492	0.123154	0.0574564	0.51484
LGALS9	0.16251	0.0672021	0.0157924	0.133317	0.0306203	0.2944
HSD11B1	-0.161159	0.0674266	0.0170452	0.140623	-0.293489	-0.0288287
NFATC3	-0.231677	0.0978317	0.0180877	0.145908	-0.42368	-0.0396741
ROBO1	0.115884	0.0512299	0.0239314	0.18885	0.0153407	0.216427
CSF1	0.142131	0.063142	0.0246256	0.190193	0.0182099	0.266053
SPON1	0.146232	0.0668302	0.028916	0.218677	0.0150721	0.277392
FLT3LG	0.122404	0.0564236	0.0303131	0.222241	0.0116681	0.23314
OSCAR	0.138267	0.0638508	0.0306118	0.222241	0.0129545	0.26358
TRIM21	-0.279992	0.131087	0.032953	0.23371	-0.537261	-0.0227225
CD58	-0.0698981	0.0329129	0.0339627	0.23371	-0.134492	-0.00530385
CHRDL1	0.150307	0.0708386	0.034123	0.23371	0.0112805	0.289334
CD160	0.235842	0.112446	0.0362363	0.242476	0.0151573	0.456526
RGS8	0.215507	0.103102	0.036875	0.242476	0.0131608	0.417854
GMPR	-0.206526	0.0990835	0.0374067	0.242476	-0.400985	-0.0120662
C1QA	0.0924935	0.0448233	0.0393479	0.250119	0.00452406	0.180463
FCRL6	0.212955	0.103634	0.0401769	0.250119	0.00956478	0.416345
CCL26	-0.255317	0.125116	0.0415759	0.250119	-0.500868	-0.00976604
NELL2	0.109195	0.0536001	0.0419179	0.250119	0.00400052	0.21439
NCF2	-0.48811	0.239729	0.042031	0.250119	-0.958598	-0.0176229
LAIR1	0.270013	0.133214	0.0429626	0.251539	0.00857067	0.531456
CD276	0.125998	0.0623927	0.0437366	0.252006	0.00354662	0.248448
PIK3AP1	-0.266251	0.132962	0.0455324	0.258254	-0.5272	-0.00530235
BTN2A1	0.150511	0.0758823	0.0476145	0.264241	0.00158605	0.299437
COL9A1	0.185885	0.0938975	0.0480438	0.264241	0.00160338	0.370167
SCGN	0.166594	0.084545	0.0490875	0.265952	0.00066744	0.332521
IL1R2	-0.080902	0.0415908	0.0520609	0.277913	-0.162527	0.000723422
MZB1	0.192579	0.100734	0.0562218	0.285535	-0.00511953	0.390277
AGER	0.164689	0.0863838	0.0569033	0.285535	-0.00484606	0.334225
AGRN	0.213052	0.111884	0.0571976	0.285535	-0.00652977	0.432633
NCR1	0.166065	0.0872279	0.0572515	0.285535	-0.00512685	0.337257
IL24	0.10383	0.0547037	0.0580087	0.285535	-0.00353102	0.21119
IL10RB	0.124582	0.0656895	0.0582081	0.285535	-0.0043393	0.253503
DNPH1	-0.181165	0.0966712	0.0612468	0.296434	-0.37089	0.00855996
CLEC4D	0.228819	0.12328	0.0637644	0.304559	-0.013128	0.470765
WFIKKN2	-0.10676	0.0582017	0.0669365	0.305421	-0.220985	0.00746612
LTO1	0.168432	0.0919143	0.0672059	0.305421	-0.0119573	0.348822
CCL4	-0.158206	0.0863457	0.0672436	0.305421	-0.327666	0.0112547
LTBR	0.15097	0.0824168	0.0673104	0.305421	-0.0107794	0.31272
CD79B	0.201136	0.111522	0.0716317	0.321016	-0.0177343	0.420007
ADA	-0.125268	0.0724288	0.0840543	0.367356	-0.267415	0.0168797
ITGA11	-0.098114	0.0568487	0.0847098	0.367356	-0.209684	0.0134563
LY6D	0.178853	0.10373	0.0850081	0.367356	-0.0247248	0.382431
CLEC7A	0.197477	0.116814	0.0912709	0.38978	-0.03178	0.426734
MVK	-0.257227	0.15442	0.0961063	0.405658	-0.560289	0.0458352
FGF5	0.111392	0.0673445	0.0984599	0.410815	-0.0207768	0.243561
MMP1	0.199638	0.122916	0.104684	0.430483	-0.0415945	0.44087
BACH1	-0.219321	0.135433	0.105708	0.430483	-0.48512	0.0464778
IL15	0.0861427	0.0533502	0.106731	0.430483	-0.0185615	0.190847
CTSC	-0.129901	0.0813289	0.110562	0.441035	-0.289516	0.0297136
NCLN	-0.167332	0.105569	0.113305	0.447064	-0.374521	0.0398568
CKAP4	0.131218	0.083875	0.11806	0.456016	-0.0333933	0.29583
FOXO1	-0.248129	0.158616	0.118087	0.456016	-0.559425	0.0631676
TIMP3	-0.277423	0.178721	0.120946	0.460151	-0.628178	0.0733312
TPT1	-0.155779	0.100557	0.121693	0.460151	-0.353131	0.041573
PTH1R	0.119503	0.0778481	0.125114	0.464352	-0.0332808	0.272286
LAMA4	0.0941638	0.0613819	0.125362	0.464352	-0.0263032	0.214631
IL32	-0.125766	0.0844516	0.13678	0.496939	-0.291509	0.0399771
PARP1	-0.250441	0.168221	0.136898	0.496939	-0.58059	0.079707
IL10RA	-0.150066	0.103282	0.146577	0.526805	-0.352765	0.0526332
LSP1	-0.154758	0.108133	0.152722	0.533709	-0.366978	0.0574617
HGF	0.103667	0.0729394	0.155579	0.533709	-0.0394822	0.246817
PCDH1	-0.0255847	0.0180286	0.156207	0.533709	-0.0609673	0.00979781
CXCL14	-0.106352	0.0750963	0.15706	0.533709	-0.253734	0.0410312
CDSN	0.127253	0.0898823	0.157184	0.533709	-0.0491481	0.303655
B4GALT1	0.1144	0.0812222	0.15933	0.533709	-0.0450049	0.273806
IL13	-0.166749	0.118416	0.159424	0.533709	-0.39915	0.0656515
NBN	-0.247412	0.177225	0.163044	0.533709	-0.59523	0.100406
MILR1	0.141114	0.101096	0.163104	0.533709	-0.0572953	0.339523
MEGF10	-0.0795888	0.0571448	0.164035	0.533709	-0.19174	0.0325627
IL4	-0.420283	0.302308	0.164795	0.533709	-1.01359	0.173022
LAP3	-0.178367	0.128708	0.166141	0.533709	-0.430967	0.0742333
ERBB3	0.0454686	0.0332272	0.171521	0.546159	-0.0197425	0.11068
IDS	0.0266331	0.0196242	0.17507	0.552613	-0.0118811	0.0651473
IL12RB1	0.121016	0.090127	0.179698	0.554544	-0.0558662	0.297897
CCL11	-0.0796342	0.0593084	0.179701	0.554544	-0.196032	0.0367634
IL5	-0.433362	0.32423	0.181692	0.554544	-1.06969	0.202967
FCAR	0.104065	0.0780061	0.182517	0.554544	-0.0490282	0.257159
PKLR	-0.16928	0.12748	0.184547	0.554544	-0.41947	0.0809098
HCLS1	-0.148464	0.112065	0.185572	0.554544	-0.368401	0.0714734
CD48	0.0713586	0.0539623	0.186376	0.554544	-0.0345469	0.177264
FGF2	-0.166618	0.127283	0.190854	0.563251	-0.416422	0.0831855
SH2D1A	-0.204796	0.157408	0.19357	0.564404	-0.513721	0.104129
CCL25	-0.110238	0.0848792	0.194354	0.564404	-0.276821	0.0563442
NTF3	-0.0879638	0.0679735	0.195964	0.564563	-0.221367	0.0454398
IFNG	0.246507	0.191731	0.198878	0.568446	-0.12978	0.622795
NFATC1	-0.199858	0.156259	0.201217	0.570608	-0.506528	0.106812
GZMA	0.111089	0.0871563	0.202778	0.570608	-0.0599623	0.282141
FST	0.0839197	0.0668823	0.209898	0.586099	-0.0473424	0.215182
CLEC4C	0.097168	0.0787804	0.217745	0.586308	-0.057445	0.251781
CXCL10	0.13621	0.110447	0.217798	0.586308	-0.0805511	0.35297
DAG1	-0.108052	0.0880154	0.219896	0.586308	-0.28079	0.0646851
MICB_MICA	0.334585	0.273521	0.221553	0.586308	-0.202223	0.871393
TNFSF12	-0.0635002	0.0520442	0.222736	0.586308	-0.165641	0.0386409
IL20	-0.0824826	0.0676532	0.223086	0.586308	-0.215258	0.0502924
PDGFB	-0.176236	0.144671	0.223472	0.586308	-0.460166	0.107694
IL18	-0.135127	0.111415	0.225513	0.586308	-0.353788	0.0835345
LILRB4	0.123237	0.101668	0.225768	0.586308	-0.0762941	0.322768
IL15RA	0.0902218	0.074495	0.226168	0.586308	-0.0559808	0.236424
CLEC4G	-0.0691268	0.0572707	0.22774	0.586308	-0.181525	0.0432717
GLOD4	-0.0882408	0.0742836	0.235188	0.601219	-0.234029	0.057547
LGMN	-0.0694069	0.0588044	0.23819	0.604637	-0.184815	0.0460017
LAMP3	0.104437	0.0904156	0.248362	0.622807	-0.0730108	0.281885
HLA_E	-0.0865984	0.0750381	0.24878	0.622807	-0.233867	0.06067
ANXA11	-0.0624252	0.0546923	0.254009	0.626439	-0.169763	0.044913
SAMD9L	-0.156331	0.137287	0.25512	0.626439	-0.425768	0.113105
DPP10	-0.0766179	0.0673248	0.255407	0.626439	-0.208748	0.0555127
REG4	0.0944884	0.0840101	0.261003	0.635866	-0.0703885	0.259365
CDON	-0.0532809	0.0480769	0.26805	0.647997	-0.147636	0.041074
PRKAB1	-0.142028	0.128559	0.269552	0.647997	-0.394336	0.11028
KLRD1	0.0933365	0.0850562	0.272779	0.651439	-0.0735933	0.260266
DGKZ	-0.111575	0.102674	0.277463	0.653552	-0.31308	0.0899313
CD200R1	-0.0502757	0.0464136	0.279004	0.653552	-0.141366	0.0408149
CCL7	0.0941358	0.0870667	0.279899	0.653552	-0.0767398	0.265011
CEACAM21	0.130614	0.121048	0.280865	0.653552	-0.106954	0.368181
SIT1	-0.100832	0.0944862	0.286183	0.661684	-0.286269	0.084605
AMBN	0.053484	0.0505227	0.290058	0.664239	-0.0456711	0.152639
EPHA1	0.0713437	0.0678552	0.29335	0.664239	-0.0618278	0.204515
CCL13	0.108722	0.103859	0.295462	0.664239	-0.0951104	0.312554
SULT2A1	-0.143868	0.13774	0.296539	0.664239	-0.414194	0.126459
MEPE	-0.061824	0.0595329	0.299322	0.664239	-0.178662	0.0550143
SCGB1A1	-0.126593	0.122099	0.300102	0.664239	-0.366223	0.113036
PREB	-0.0584039	0.056679	0.303081	0.664239	-0.169641	0.0528332
TNFRSF13B	0.0675847	0.0656488	0.303524	0.664239	-0.0612565	0.196426
FABP1	-0.180971	0.177525	0.30828	0.664239	-0.529378	0.167437
TGFA	0.0845983	0.0830648	0.30873	0.664239	-0.0784233	0.24762
AGRP	-0.102221	0.100612	0.309907	0.664239	-0.299681	0.0952393
PSIP1	-0.185216	0.183188	0.312253	0.664239	-0.544739	0.174306
KRT19	0.123823	0.122988	0.314304	0.664239	-0.117551	0.365197
ADAM23	0.0591175	0.0591089	0.317507	0.664239	-0.0568887	0.175124
TNFSF13	0.0737502	0.0740436	0.319498	0.664239	-0.0715665	0.219067
CLSTN2	-0.0709029	0.0716719	0.322795	0.664239	-0.211565	0.0697591
IKBKG	-0.146509	0.148423	0.323855	0.664239	-0.437802	0.144784
ANGPT1	-0.128859	0.130813	0.324857	0.664239	-0.385591	0.127873
MLN	0.136786	0.139473	0.326984	0.664239	-0.136941	0.410512
LY75	-0.0583869	0.0595634	0.327225	0.664239	-0.175285	0.0585111
CCL21	0.0906204	0.0928379	0.329268	0.664239	-0.0915816	0.272822
TPSAB1	0.0611598	0.0627446	0.329947	0.664239	-0.0619815	0.184301
LY9	0.0492732	0.0506244	0.330659	0.664239	-0.0500813	0.148628
FASLG	0.0643886	0.066229	0.331204	0.664239	-0.0655913	0.194368
SLAMF7	-0.0830731	0.0864296	0.336725	0.6716	-0.252698	0.0865521
TPP1	-0.0799585	0.0839527	0.341137	0.675825	-0.244723	0.0848057
LGALS4	0.0900697	0.0952905	0.344803	0.675825	-0.0969459	0.277085
CTRC	0.110348	0.117912	0.349599	0.675825	-0.121064	0.341761
TNFRSF14	0.0769246	0.0822615	0.349974	0.675825	-0.0845204	0.23837
BANK1	-0.143456	0.153818	0.351256	0.675825	-0.445337	0.158424
KLRB1	0.0746251	0.0800507	0.35147	0.675825	-0.0824811	0.231731
SRPK2	-0.149206	0.16019	0.351876	0.675825	-0.463592	0.165179
FCRL2	0.0780176	0.0841968	0.354375	0.677043	-0.0872256	0.243261
EGLN1	-0.154443	0.168362	0.359218	0.681466	-0.484868	0.175982
DFFA	-0.123134	0.134745	0.361049	0.681466	-0.387581	0.141314
IL17D	-0.0928546	0.10188	0.362322	0.681466	-0.292803	0.107094
IFNLR1	0.0487131	0.0545204	0.371835	0.68832	-0.0582876	0.155714
ARNT	-0.110116	0.123401	0.372442	0.68832	-0.3523	0.132067
PTX3	0.0730764	0.0822351	0.374439	0.68832	-0.0883167	0.23447
METAP1D	-0.142203	0.160533	0.37595	0.68832	-0.457262	0.172856
IL33	-0.0763731	0.0864189	0.377063	0.68832	-0.245977	0.0932312
IL18R1	0.0539251	0.0610541	0.377344	0.68832	-0.0658987	0.173749
BCR	-0.135997	0.155351	0.381577	0.692562	-0.440885	0.168891
IFNGR1	0.0450463	0.0517027	0.383845	0.693212	-0.0564246	0.146517
TNF	-0.100229	0.115726	0.38667	0.694857	-0.327352	0.126893
CCL17	-0.123584	0.144777	0.393543	0.703725	-0.407721	0.160553
SPINK4	0.105261	0.124619	0.398523	0.704022	-0.139314	0.349835
NME3	0.0329755	0.0393501	0.40225	0.704022	-0.0442524	0.110203
NUB1	-0.141621	0.169542	0.40376	0.704022	-0.47436	0.191118
SIRPB1	0.0830121	0.0993885	0.403809	0.704022	-0.112046	0.27807
MMP10	0.0716549	0.0863435	0.406824	0.704022	-0.0978013	0.241111
CRLF1	0.0390273	0.0471602	0.408145	0.704022	-0.0535286	0.131583
ARTN	0.0568535	0.069169	0.411321	0.704022	-0.0788964	0.192603
FABP9	-0.0794789	0.0974622	0.415009	0.704022	-0.270756	0.111799
CRIM1	0.0372629	0.0457394	0.415471	0.704022	-0.0525045	0.12703
SHMT1	-0.113794	0.140278	0.417462	0.704022	-0.389102	0.161514
SIGLEC10	0.0535835	0.0661217	0.417936	0.704022	-0.0761859	0.183353
EIF5A	-0.0465071	0.057501	0.418839	0.704022	-0.159358	0.0663434
SLC39A5	0.0860749	0.106444	0.418935	0.704022	-0.122831	0.294981
F2R	0.0919914	0.114233	0.420862	0.704022	-0.132201	0.316184
TLR3	0.0540634	0.0677162	0.424857	0.707376	-0.0788352	0.186962
CST7	0.119295	0.150038	0.426764	0.707376	-0.175167	0.413757
PDLIM7	0.165471	0.209077	0.428898	0.707681	-0.244861	0.575803
CD40LG	-0.111453	0.141953	0.432577	0.710522	-0.390048	0.167142
SCRN1	0.102343	0.131045	0.435019	0.711316	-0.154844	0.359531
TRAF2	-0.108441	0.13996	0.438658	0.712329	-0.383124	0.166241
IL17F	0.102021	0.132284	0.440775	0.712329	-0.157598	0.361639
CRHBP	-0.0407236	0.0531064	0.443381	0.712329	-0.144949	0.063502
AXIN1	-0.122102	0.159266	0.443488	0.712329	-0.434675	0.190471
TNFSF10	0.0365976	0.0479751	0.445754	0.712814	-0.0575576	0.130753
VEGFA	0.0686128	0.0907532	0.449823	0.716166	-0.109498	0.246723
OMD	0.0600876	0.0817156	0.462331	0.732866	-0.100286	0.220461
CXCL9	0.0766705	0.107295	0.475055	0.745737	-0.133905	0.287246
PNLIPRP2	-0.228914	0.320991	0.475938	0.745737	-0.858887	0.401058
TNFRSF13C	0.0726595	0.102514	0.478644	0.745737	-0.128532	0.273851
SCGB3A2	0.0824643	0.116353	0.478668	0.745737	-0.145889	0.310818
CTSO	0.0362628	0.052146	0.486977	0.755439	-0.066078	0.138604
RABGAP1L	-0.0886055	0.129922	0.495421	0.757647	-0.343589	0.166378
NT5C3A	-0.117715	0.173077	0.496594	0.757647	-0.457392	0.221962
MANF	0.123055	0.180955	0.496658	0.757647	-0.232084	0.478195
PNPT1	0.0895344	0.13178	0.497043	0.757647	-0.169095	0.348163
FGF19	0.0736557	0.108863	0.498836	0.757647	-0.139996	0.287308
SIGLEC1	0.0509441	0.0763556	0.504817	0.760528	-0.0989101	0.200798
DECR1	-0.113443	0.170715	0.506526	0.760528	-0.448485	0.221598
WNT9A	-0.0511735	0.0774631	0.509025	0.760528	-0.203201	0.100854
TGFB1	0.0505753	0.0765736	0.509114	0.760528	-0.0997068	0.200857
BSG	0.0371944	0.0567892	0.512663	0.762452	-0.0742591	0.148648
CCL3	-0.104614	0.160464	0.514603	0.762452	-0.419538	0.210311
CCL23	-0.0483508	0.0749516	0.51903	0.765885	-0.19545	0.0987479
EGF	-0.104452	0.163515	0.523118	0.768793	-0.425364	0.216459
IL22RA1	0.057604	0.0936053	0.53845	0.788134	-0.126104	0.241312
TNFSF11	0.0574012	0.0938818	0.541075	0.788796	-0.12685	0.241652
IL4R	0.0499128	0.0827502	0.546543	0.793581	-0.112491	0.212317
FIS1	-0.0769997	0.128778	0.550039	0.794427	-0.329738	0.175738
YTHDF3	-0.100757	0.169132	0.551503	0.794427	-0.432692	0.231178
ESM1	0.0385882	0.0657211	0.557249	0.799531	-0.090395	0.167571
JCHAIN	-0.0343377	0.0602968	0.569173	0.813425	-0.152675	0.0839999
TNFAIP8	-0.0577604	0.102121	0.571802	0.813977	-0.258182	0.142661
CCL20	0.0717301	0.128457	0.57671	0.817757	-0.180377	0.323837
SMOC2	-0.0480284	0.08666	0.579567	0.81861	-0.218106	0.122049
CXCL17	0.0523911	0.0951556	0.582055	0.818938	-0.13436	0.239142
HPCAL1	0.0621931	0.11568	0.590964	0.82718	-0.164839	0.289225
DNAJA2	-0.0671982	0.125499	0.592471	0.82718	-0.3135	0.179104
ACTN4	-0.0373273	0.0701498	0.594781	0.827225	-0.175002	0.100347
MAPK9	-0.0403289	0.0779978	0.605246	0.838566	-0.193406	0.112748
ITM2A	0.0440687	0.0863034	0.609737	0.841577	-0.125309	0.213446
ENPP7	-0.0592788	0.119766	0.620752	0.853533	-0.29433	0.175772
CCL28	-0.0570041	0.118044	0.629279	0.858292	-0.288675	0.174667
PRELP	0.0236316	0.0495949	0.633839	0.858292	-0.0737025	0.120966
PRKCQ	-0.0433471	0.0914003	0.635432	0.858292	-0.222728	0.136034
ITGA6	-0.0590778	0.124648	0.635644	0.858292	-0.303709	0.185554
CRELD2	0.0456744	0.0964795	0.636034	0.858292	-0.143675	0.235023
CCL24	-0.0496627	0.106609	0.641441	0.862382	-0.258891	0.159566
ICA1	-0.0735239	0.159933	0.64583	0.864794	-0.387406	0.240358
TRIM5	-0.0645577	0.141358	0.648	0.864794	-0.341985	0.21287
IRAK1	-0.0653796	0.145024	0.652229	0.866215	-0.350002	0.219243
SPRY2	-0.0899757	0.200576	0.653837	0.866215	-0.483623	0.303671
PON3	0.0384225	0.087072	0.659121	0.87004	-0.132464	0.209309
CD244	-0.0249732	0.0574265	0.663759	0.872987	-0.137677	0.0877311
ATP5IF1	-0.0765898	0.180865	0.672057	0.88071	-0.431553	0.278373
CEP164	-0.0391569	0.0942821	0.678009	0.883809	-0.224193	0.145879
CD84	-0.0261568	0.06338	0.679925	0.883809	-0.150545	0.0982316
FKBP1B	-0.0968124	0.236534	0.682419	0.883809	-0.56103	0.367405
GBP2	-0.0695194	0.171909	0.686016	0.883809	-0.406904	0.267865
IL5RA	0.0330648	0.0819228	0.686595	0.883809	-0.127716	0.193845
OSM	0.0543224	0.136791	0.691372	0.884967	-0.214141	0.322785
ANGPTL4	0.0325796	0.0823203	0.692371	0.884967	-0.128981	0.19414
CXCL3	0.0657942	0.169852	0.698579	0.889769	-0.267555	0.399143
RAB37	-0.057089	0.150019	0.70363	0.893068	-0.351513	0.237335
GALNT3	0.0278888	0.0747099	0.709017	0.89677	-0.118736	0.174513
ENAH	0.0351862	0.0956686	0.713114	0.898821	-0.152571	0.222944
CXCL6	-0.0494117	0.140625	0.725391	0.907707	-0.3254	0.226577
AOC1	0.0392853	0.112393	0.726768	0.907707	-0.181295	0.259865
CD6	0.0281015	0.0812868	0.729643	0.907707	-0.131431	0.187634
HSPA1A	-0.0412796	0.119847	0.730598	0.907707	-0.276489	0.19393
CXCL12	-0.0284401	0.0832348	0.732667	0.907707	-0.191795	0.134915
AMN	0.0352363	0.106756	0.741429	0.912346	-0.174282	0.244754
IL2RB	-0.0292998	0.0887736	0.741438	0.912346	-0.203525	0.144926
JUN	-0.0350133	0.108198	0.746313	0.915242	-0.247361	0.177335
CXADR	-0.0357241	0.111863	0.749529	0.916092	-0.255264	0.183816
CXCL8	-0.0363245	0.115938	0.754118	0.918606	-0.263863	0.191214
ADGRE2	0.0174568	0.0596868	0.769991	0.933459	-0.0996835	0.134597
PTPN6	-0.0350592	0.122047	0.773978	0.933459	-0.274586	0.204468
IL2	-0.023453	0.0816609	0.774025	0.933459	-0.183719	0.136813
DBNL	-0.0450734	0.161356	0.780046	0.934927	-0.361748	0.271601
NUDC	0.0284606	0.10205	0.780394	0.934927	-0.171821	0.228742
EPCAM	-0.0289785	0.107536	0.787625	0.93711	-0.240028	0.182071
PPP1R9B	-0.0407902	0.151527	0.787841	0.93711	-0.338174	0.256593
IL10	-0.0361239	0.136004	0.790601	0.93711	-0.303043	0.230795
EDAR	0.0371669	0.146795	0.800179	0.93711	-0.25093	0.325264
TANK	-0.0310912	0.124248	0.802463	0.93711	-0.274939	0.212757
EIF4G1	0.0351198	0.141183	0.803608	0.93711	-0.241964	0.312203
PADI2	-0.0356009	0.14523	0.806407	0.93711	-0.320626	0.249425
IL17A	-0.0315801	0.129772	0.807788	0.93711	-0.286268	0.223108
IL7	0.0309116	0.127265	0.808144	0.93711	-0.218856	0.280679
SKAP2	0.0383971	0.1581	0.808164	0.93711	-0.271887	0.348681
DAPP1	-0.045774	0.193056	0.812631	0.93711	-0.424663	0.333115
FXYD5	-0.0338448	0.144744	0.815173	0.93711	-0.317917	0.250227
CRKL	-0.0383251	0.166516	0.818021	0.93711	-0.365127	0.288476
CKMT1A_CKMT1B	-0.032139	0.139903	0.818358	0.93711	-0.30671	0.242432
LIFR	0.00874739	0.0435971	0.841024	0.95211	-0.0768155	0.0943102
CLIP2	-0.034242	0.170881	0.841225	0.95211	-0.369611	0.301127
PGF	0.0166288	0.0833017	0.841822	0.95211	-0.146858	0.180115
MYO9B	-0.0321294	0.164348	0.845048	0.95211	-0.354675	0.290416
NFASC	0.0103431	0.0538748	0.847797	0.95211	-0.0953906	0.116077
PLA2G4A	0.0297111	0.157641	0.850548	0.95211	-0.279672	0.339094
IL20RA	-0.0157765	0.0839599	0.850993	0.95211	-0.180555	0.149002
MGMT	-0.0322449	0.173789	0.852847	0.95211	-0.373321	0.308831
PRDX3	-0.0261286	0.143002	0.855063	0.95211	-0.306783	0.254526
GOPC	0.0287605	0.168031	0.864134	0.956718	-0.301013	0.358534
RAB6A	-0.0182617	0.114983	0.873845	0.956718	-0.243925	0.207402
IL17C	0.0196107	0.125841	0.876196	0.956718	-0.227363	0.266585
SELPLG	0.00976385	0.0637209	0.878252	0.956718	-0.115294	0.134821
SPINT2	-0.0141121	0.0923688	0.878606	0.956718	-0.195394	0.167169
NRTN	0.0227091	0.1502	0.879857	0.956718	-0.27207	0.317488
CCN2	-0.0137026	0.0912199	0.880629	0.956718	-0.192729	0.165324
WAS	-0.0344751	0.231729	0.881766	0.956718	-0.489262	0.420312
PRDX5	-0.0151543	0.114343	0.894591	0.956718	-0.239562	0.209253
CD4	-0.0088014	0.0664942	0.894726	0.956718	-0.139302	0.121699
IL11	0.0142353	0.110541	0.897562	0.956718	-0.20271	0.231181
FCRL3	0.0118012	0.0957198	0.901906	0.956718	-0.176057	0.199659
STX8	-0.0163663	0.133043	0.902122	0.956718	-0.277474	0.244741
TBC1D5	0.0224132	0.202835	0.912038	0.956718	-0.375667	0.420494
SERPINB8	0.0150876	0.136584	0.912066	0.956718	-0.25297	0.283145
PLXNA4	-0.0164305	0.148921	0.912172	0.956718	-0.3087	0.275839
HLA_DRA	-0.00986083	0.0915755	0.914274	0.956718	-0.189585	0.169864
PRSS8	0.00808381	0.0763603	0.915714	0.956718	-0.14178	0.157947
CD40	-0.0112929	0.111038	0.919014	0.956718	-0.229213	0.206627
CXCL1	-0.015336	0.151025	0.919139	0.956718	-0.311735	0.281063
MAP2K6	0.015422	0.159226	0.922862	0.956718	-0.297072	0.327915
ANGPTL2	0.00668267	0.0702217	0.924205	0.956718	-0.131133	0.144499
CASP2	-0.0130913	0.137934	0.924407	0.956718	-0.283799	0.257616
IRAK4	0.0159844	0.170471	0.925316	0.956718	-0.318579	0.350548
MPIG6B	-0.0117724	0.126068	0.925622	0.956718	-0.259192	0.235647
VASH1	-0.0142087	0.156602	0.927726	0.956718	-0.321553	0.293136
IL16	0.0052035	0.0874357	0.952557	0.97689	-0.166396	0.176803
CLEC4A	-0.00440984	0.0747805	0.952989	0.97689	-0.151173	0.142353
ALDH3A1	-0.00726611	0.129771	0.955361	0.97689	-0.261952	0.24742
ARHGEF12	-0.00798197	0.168976	0.962335	0.981257	-0.339612	0.323648
IL1A	-0.00277174	0.0758396	0.970854	0.986144	-0.151613	0.14607
IL1B	0.00585545	0.177445	0.973683	0.986144	-0.342394	0.354105
SLAMF1	0.0027894	0.0928624	0.976043	0.986144	-0.179461	0.18504
BTN3A2	-0.0022909	0.0830281	0.977994	0.986144	-0.16524	0.160659
NCK2	0.00196017	0.176116	0.991122	0.995474	-0.343682	0.347602
HEXIM1	0.00128253	0.140751	0.992732	0.995474	-0.274953	0.277518
LAT	-0.000454878	0.135202	0.997316	0.997316	-0.2658	0.26489

## Sheet: Fig. 3
AMH (pg/mL)	Age
9615.25	21
3611.98	25
3916.97	28
957.384	28
1308.04	30
7417.7	30
2648.22	31
3093.14	31
4510.96	32
890.136	33
6089.44	33
3634.76	34
1969.62	34
5819.65	34
7094.05	34
3910.4	35
3937.05	35
8433.91	35
583.912	36
919.956	36
1276.84	36
6858.55	36
3354.3	37
2369.31	37
2640.59	38
9052.24	38
1007.63	39
817.404	39
1534.95	39
1481.53	39
3646.24	40
1.8	40
973.328	40
358.888	40
924.068	40
3010.44	40
1703.98	40
1054.33	41
96.796	41
7.168	42
244.652	42
1107.09	42
287.692	43
493.944	43
693.364	43
175.588	43
347.248	43
353.708	43
225.356	43
1331.23	43
681.5	43
308.704	43
232.164	43
2065.74	43
1.8	44
1.8	44
327.296	44
460.336	44
444.348	45
46.16	45
785.32	45
397.704	45
1167.66	45
1174.87	45
23.164	46
1.8	46
226.4	46
9527.6	46
1.8	47
1996.3	47
1.8	47
381.08	48
1.8	48
4427.54	48
25.6	48
1.8	48
48.044	49
1.8	49
5.792	49
707.62	49
1.8	49
21.008	49
8.92	49
1.8	50
294.892	50
1.8	50
1.8	51
2.588	51
62.688	51
352.492	51
1.8	51
1.8	51
1.8	51
1.8	51
1.8	52
1.8	52
1.8	52
57.5	52
1.8	52
452.74	53
1.8	53
1.8	53
19.072	53
1.8	53
1.8	53
1.8	53
1.8	54
1.8	54
1.8	55
1.8	55
1.8	55
1.8	55
2.248	55
1.8	56
1.8	56
1.8	56
1.8	57
1.8	57
1.8	58
1.8	58
1.8	59
1.8	59
3123.03	60
1.8	60
1.8	61
3670.26	61
1.8	62
1.8	62
1.8	63
1.8	64
1.8	67
1.8	67
1.8	73
1.8	83

## Sheet: Fig. 4
Protein	Coefficient	Standard Error	T-value	P-value	Q-value	Confidence Interval_lower	Confidence Interval_upper
COL9A1	0.913057	0.141809	6.43862	1.95e-10	7.09e-08	0.634744	1.19137
CXCL9	0.76478	0.152405	5.01809	6.28e-07	0.000114003	0.465673	1.06389
ADA	0.500176	0.108114	4.62636	4.26e-06	0.000515867	0.287992	0.712359
SPINT2	0.544989	0.123639	4.4079	1.17e-05	0.00101577	0.302337	0.787641
LHPP	0.742766	0.170399	4.35897	1.46e-05	0.00101577	0.408343	1.07719
PSMG3	0.692931	0.160138	4.32709	1.68e-05	0.00101577	0.378647	1.00722
CCN2	0.544013	0.133664	4.07	5.11e-05	0.00260785	0.281686	0.80634
TNFRSF14	0.436569	0.108468	4.02486	6.18e-05	0.00260785	0.223691	0.649447
TNFRSF13C	0.564179	0.140556	4.01391	6.47e-05	0.00260785	0.288326	0.840033
DNPH1	0.584961	0.146849	3.98341	7.34e-05	0.00266379	0.296757	0.873166
PRKAB1	0.733392	0.189419	3.8718	0.000115793	0.00382118	0.361641	1.10514
REG4	0.461222	0.12282	3.75528	0.000184201	0.004331	0.220178	0.702267
GLOD4	0.421645	0.112464	3.74915	0.000188684	0.004331	0.200925	0.642366
CRHBP	0.312453	0.0836017	3.73741	0.000197578	0.004331	0.148378	0.476529
CCL20	0.725671	0.194456	3.7318	0.000201955	0.004331	0.344035	1.10731
KLRB1	0.430222	0.115564	3.7228	0.000209183	0.004331	0.203418	0.657026
DECR1	0.93294	0.250611	3.72267	0.000209294	0.004331	0.441095	1.42479
CRELD2	0.512668	0.138556	3.70008	0.000228526	0.004331	0.24074	0.784596
CD160	0.568614	0.154134	3.68908	0.00023848	0.004331	0.266112	0.871116
IL16	0.481248	0.130898	3.67652	0.000250345	0.004331	0.22435	0.738145
IL15RA	0.373065	0.102196	3.65049	0.000276717	0.004331	0.172497	0.573633
SIRPB1	0.49302	0.13515	3.64796	0.000279422	0.004331	0.227778	0.758263
NPPC	0.702189	0.192558	3.64664	0.000280834	0.004331	0.324278	1.0801
CLEC7A	0.563735	0.154806	3.64157	0.000286347	0.004331	0.259916	0.867554
IL7	0.641253	0.178603	3.59038	0.000347935	0.00505202	0.290729	0.991778
SHMT1	0.728635	0.205833	3.53994	0.000420589	0.0055767	0.324671	1.1326
BTN3A2	0.363595	0.102745	3.5388	0.000422375	0.0055767	0.161949	0.56524
TNFRSF11A	0.548462	0.15526	3.53255	0.000432359	0.0055767	0.243752	0.853173
SCRN1	0.703136	0.1995	3.5245	0.000445521	0.0055767	0.311601	1.09467
TNFRSF4	0.413885	0.117753	3.51484	0.000461806	0.00558785	0.182784	0.644986
NCR1	0.42452	0.122367	3.46924	0.000546541	0.00639982	0.184364	0.664676
F2R	0.531434	0.154329	3.44351	0.000600517	0.00678603	0.22855	0.834317
METAP1D	0.791921	0.23047	3.43611	0.00061696	0.00678603	0.339603	1.24424
CXCL10	0.541344	0.158168	3.4226	0.000648033	0.00678603	0.230926	0.851761
CXCL6	0.698213	0.20427	3.41809	0.000658721	0.00678603	0.297316	1.09911
LAMA4	0.311051	0.091159	3.41217	0.000672995	0.00678603	0.132143	0.489958
PIK3AP1	0.706232	0.208989	3.37928	0.000757762	0.00713995	0.296074	1.11639
IL32	0.413641	0.122523	3.37602	0.000766683	0.00713995	0.173179	0.654103
CCL17	0.697854	0.206718	3.37587	0.000767102	0.00713995	0.292152	1.10356
MAPK9	0.401742	0.11982	3.35286	0.000832936	0.00741899	0.166584	0.6369
GMPR	0.513972	0.15337	3.35118	0.000837958	0.00741899	0.212969	0.814975
CCL22	0.389676	0.117259	3.32321	0.000925546	0.00796737	0.159545	0.619807
PDGFB	0.716609	0.215996	3.31769	0.000943793	0.00796737	0.292698	1.14052
IL12B	0.488933	0.148471	3.29312	0.00102918	0.00849077	0.197546	0.78032
GZMA	0.427452	0.130412	3.27772	0.00108631	0.00853582	0.171509	0.683396
CXCL3	0.759515	0.232334	3.26906	0.00111969	0.00853582	0.303539	1.21549
TGFB1	0.350297	0.107206	3.26751	0.00112578	0.00853582	0.139896	0.560698
CKAP4	0.35585	0.10893	3.26677	0.0011287	0.00853582	0.142065	0.569635
PSIP1	0.895464	0.275881	3.24584	0.00121401	0.00899356	0.354024	1.4369
CD83	0.364746	0.113169	3.22302	0.00131379	0.00953813	0.142642	0.58685
SH2D1A	0.747584	0.233181	3.20603	0.00139295	0.00973137	0.289947	1.20522
HEXIM1	0.643809	0.200826	3.2058	0.00139403	0.00973137	0.24967	1.03795
CXADR	0.479147	0.150491	3.18389	0.00150272	0.0100485	0.183795	0.774498
CCL23	0.339314	0.106742	3.17882	0.00152894	0.0100485	0.129823	0.548805
CD48	0.243247	0.0765259	3.17862	0.00152995	0.0100485	0.0930584	0.393436
SRPK2	0.731562	0.230893	3.1684	0.00158417	0.0100485	0.278414	1.18471
CD79B	0.48627	0.153858	3.1605	0.00162728	0.0100485	0.184309	0.78823
FABP1	0.79645	0.252009	3.1604	0.00162782	0.0100485	0.301861	1.29104
BTN2A1	0.312225	0.0988889	3.15734	0.00164485	0.0100485	0.118147	0.506303
GOPC	0.740978	0.234898	3.15447	0.00166091	0.0100485	0.279971	1.20198
LY6D	0.445816	0.14187	3.14242	0.00173005	0.0102952	0.167383	0.724249
TRIM21	0.630681	0.201148	3.1354	0.0017715	0.0103719	0.23591	1.02545
HSPA1A	0.544046	0.17483	3.11186	0.00191742	0.011048	0.200927	0.887165
CD4	0.300156	0.0967005	3.10398	0.00196865	0.0111659	0.110373	0.489939
ANGPT1	0.620366	0.200456	3.09478	0.00203005	0.0113371	0.226955	1.01378
STX8	0.625139	0.202526	3.08672	0.00208537	0.0114695	0.227665	1.02261
VEGFA	0.380229	0.123734	3.07296	0.00218284	0.0118265	0.137391	0.623068
CD244	0.260099	0.0852033	3.05268	0.00233426	0.0123086	0.0928799	0.427318
FASLG	0.312509	0.102413	3.05145	0.00234379	0.0123086	0.111514	0.513503
PRSS8	0.336818	0.110519	3.04762	0.00237355	0.0123086	0.119916	0.553721
FABP9	0.449764	0.148489	3.02893	0.0025238	0.0129034	0.158341	0.741187
TPP1	0.355018	0.11755	3.02016	0.00259733	0.0129907	0.124317	0.58572
FIS1	0.571373	0.189548	3.01439	0.00264669	0.0129907	0.199368	0.943378
TRAF2	0.639815	0.212266	3.01421	0.00264824	0.0129907	0.223225	1.05641
CDSN	0.386624	0.128835	3.00092	0.00276543	0.0132394	0.133774	0.639474
CXCL8	0.489491	0.163429	2.99513	0.00281794	0.0132394	0.168748	0.810235
CD40	0.474352	0.158427	2.99414	0.00282701	0.0132394	0.163425	0.785278
SIGLEC10	0.258494	0.086455	2.98993	0.00286586	0.0132394	0.088819	0.42817
NUB1	0.749709	0.250884	2.98827	0.00288129	0.0132394	0.257328	1.24209
PRDX3	0.620203	0.210206	2.95045	0.00325477	0.0147685	0.207656	1.03275
IFNGR1	0.20194	0.0685438	2.94614	0.00330006	0.0147892	0.0674166	0.336463
ARHGEF12	0.696968	0.240205	2.90156	0.00380306	0.0168355	0.225545	1.16839
WNT9A	0.295003	0.102031	2.89131	0.00392813	0.0170808	0.0947583	0.495247
TNFSF11	0.436128	0.15108	2.88674	0.00398505	0.0170808	0.139621	0.732636
COLEC12	0.287715	0.0997906	2.88318	0.00402994	0.0170808	0.0918669	0.483562
LGALS4	0.405082	0.140563	2.88186	0.00404669	0.0170808	0.129216	0.680949
IL5RA	-0.353435	0.123798	-2.85494	0.0044028	0.0183703	-0.596399	-0.110471
TNFAIP8	0.453442	0.159735	2.83872	0.00463071	0.0186805	0.139949	0.766935
IRAK1	0.590399	0.208093	2.83718	0.0046529	0.0186805	0.181998	0.9988
ICAM4	0.341994	0.120756	2.8321	0.00472691	0.0186805	0.104999	0.578988
PKLR	0.528203	0.186655	2.82983	0.00476018	0.0186805	0.161876	0.894529
KRT19	0.491368	0.173701	2.82882	0.00477518	0.0186805	0.150465	0.83227
CCL7	0.383456	0.135905	2.82149	0.0048846	0.0186805	0.11673	0.650182
TNFSF10	0.213134	0.0755982	2.8193	0.00491781	0.0186805	0.0647659	0.361502
SIT1	0.432229	0.153422	2.81726	0.0049489	0.0186805	0.131125	0.733332
NBN	0.757043	0.268973	2.81457	0.00499018	0.0186805	0.22916	1.28493
CLEC4G	0.241596	0.0858728	2.81342	0.00500785	0.0186805	0.0730634	0.410129
DFFA	0.566134	0.20139	2.81114	0.00504321	0.0186805	0.170889	0.961379
BCR	0.621868	0.222112	2.79979	0.00522231	0.0191485	0.185953	1.05778
IL17A	0.56452	0.203523	2.77375	0.00565538	0.020529	0.16509	0.963951
DBNL	0.653868	0.236039	2.77016	0.00571739	0.0205487	0.19062	1.11712
ERBB3	0.140072	0.0507007	2.76273	0.00584813	0.0208125	0.0405679	0.239577
CCL21	0.374072	0.135803	2.75451	0.0059958	0.0211308	0.107546	0.640598
IRAK4	0.672175	0.246027	2.73212	0.0064152	0.0221383	0.189327	1.15502
LAT	0.533347	0.195258	2.7315	0.00642718	0.0221383	0.150137	0.916557
LILRB4	0.366421	0.134241	2.72957	0.00646464	0.0221383	0.102961	0.629881
MVK	0.627992	0.231356	2.7144	0.00676586	0.0226349	0.173936	1.08205
CD84	0.243411	0.0898162	2.7101	0.00685334	0.0226349	0.0671391	0.419683
LGALS9	0.265544	0.0980042	2.70951	0.00686542	0.0226349	0.073202	0.457885
IL12RB1	0.327786	0.120995	2.70909	0.00687418	0.0226349	0.0903229	0.56525
FSTL3	0.326986	0.120925	2.70404	0.00697856	0.0226349	0.0896605	0.564312
ICA1	0.621367	0.229813	2.70379	0.00698378	0.0226349	0.170339	1.0724
IL17C	0.532671	0.198225	2.6872	0.00733739	0.0234705	0.143637	0.921706
VASH1	0.604296	0.225008	2.68567	0.00737091	0.0234705	0.162699	1.04589
CASP2	0.531613	0.198616	2.67659	0.00757193	0.023901	0.141812	0.921413
DAG1	0.342175	0.128246	2.66811	0.00776425	0.0240518	0.0904806	0.59387
EIF4G1	0.548659	0.205971	2.66377	0.00786432	0.0240518	0.144423	0.952894
KYNU	0.258118	0.0969207	2.66319	0.00787776	0.0240518	0.0679028	0.448333
SAMD9L	0.546284	0.205147	2.66289	0.00788475	0.0240518	0.143665	0.948904
IL18R1	0.235963	0.089402	2.63934	0.00844939	0.0255594	0.0605034	0.411422
CD40LG	0.539086	0.204807	2.63217	0.00862847	0.0257284	0.137135	0.941036
TNFSF13	0.253375	0.0963241	2.63044	0.00867204	0.0257284	0.0643309	0.44242
NT5C3A	0.67794	0.257905	2.62864	0.00871787	0.0257284	0.171779	1.1841
TFF2	0.425536	0.162983	2.61093	0.00917889	0.0267408	0.105669	0.745403
TANK	0.4843	0.185612	2.60921	0.00922475	0.0267408	0.120021	0.848579
BSG	0.183204	0.0702718	2.60708	0.00928194	0.0267408	0.0452897	0.321118
FXYD5	0.52476	0.202315	2.59378	0.00964598	0.0275708	0.1277	0.92182
NUDC	0.385749	0.14914	2.58649	0.00985069	0.0279359	0.0930495	0.678448
SERPINB8	0.541212	0.210032	2.57681	0.0101289	0.0280886	0.129007	0.953417
CRKL	0.616631	0.239317	2.57663	0.0101343	0.0280886	0.14695	1.08631
PLXNA4	0.575305	0.223286	2.57654	0.0101367	0.0280886	0.137088	1.01352
IKBKG	0.571599	0.223012	2.56309	0.010535	0.0289712	0.133919	1.00928
SCGN	0.322729	0.126982	2.54154	0.0112021	0.0305743	0.0735168	0.571942
CLIP2	0.614775	0.242192	2.53838	0.0113031	0.0306197	0.139453	1.0901
TLR3	0.249179	0.0988958	2.51961	0.0119193	0.0320498	0.0550878	0.443271
SMOC2	0.325247	0.129842	2.50494	0.0124217	0.033155	0.0704206	0.580072
PLA2G4A	0.553394	0.222181	2.49074	0.012926	0.0341854	0.117345	0.989444
BANK1	0.564903	0.226978	2.4888	0.0129961	0.0341854	0.119439	1.01037
EDAR	0.540976	0.218155	2.47978	0.0133272	0.0346171	0.112828	0.969124
CDON	0.18506	0.0746675	2.47845	0.0133766	0.0346171	0.0385182	0.331601
MLN	0.502018	0.202706	2.47658	0.0134463	0.0346171	0.10419	0.899845
LTBR	0.266362	0.107695	2.4733	0.0135695	0.0346881	0.0550017	0.477722
DNAJA2	0.453741	0.183954	2.4666	0.0138244	0.0350928	0.0927153	0.814767
NFATC1	0.573835	0.233318	2.45945	0.0141008	0.0355459	0.115928	1.03174
CXCL1	0.5512	0.22462	2.45393	0.0143179	0.0355917	0.110365	0.992035
AXIN1	0.55893	0.227818	2.4534	0.0143386	0.0355917	0.111817	1.00604
DGKZ	0.376032	0.153387	2.45152	0.0144132	0.0355917	0.0749967	0.677067
ATP5IF1	0.667347	0.274829	2.42823	0.0153666	0.0376898	0.127972	1.20672
TRIM5	0.523764	0.216072	2.42402	0.0155445	0.0378701	0.0997036	0.947825
FLT3LG	-0.190741	0.0789584	-2.41572	0.0159012	0.0384809	-0.345704	-0.0357786
HLA_DRA	0.327475	0.137036	2.38971	0.0170654	0.0410249	0.0585306	0.596419
DAPP1	0.640466	0.268588	2.38457	0.017304	0.0413247	0.11334	1.16759
AGRP	0.34369	0.145351	2.36455	0.018262	0.0433274	0.0584259	0.628954
ROBO1	0.171114	0.0726152	2.35645	0.0186626	0.0439904	0.0286005	0.313628
ANGPTL2	0.241211	0.102768	2.34714	0.0191328	0.0448079	0.0395195	0.442902
IL18	0.431982	0.184302	2.34388	0.0192996	0.0449087	0.0702733	0.793691
JCHAIN	0.20649	0.0884138	2.3355	0.0197349	0.045629	0.0329706	0.38001
MMP1	0.415843	0.17902	2.32289	0.020406	0.0468821	0.0645008	0.767185
PLAUR	0.234631	0.102207	2.29565	0.0219233	0.0500425	0.0340418	0.435221
HLA_E	0.231391	0.100898	2.29333	0.0220573	0.0500425	0.0333712	0.429412
NCK2	0.56038	0.245118	2.28616	0.0224747	0.0506727	0.0793151	1.04145
PPP1R9B	0.518235	0.226945	2.28352	0.0226302	0.0507085	0.0728355	0.963635
LGMN	0.201772	0.0888172	2.27177	0.0233343	0.0519176	0.0274606	0.376083
MAP2K6	0.521878	0.229926	2.26977	0.0234559	0.0519176	0.0706292	0.973127
PRDX5	0.392489	0.175495	2.23647	0.0255637	0.0562402	0.0480651	0.736912
AGER	0.284919	0.128135	2.22359	0.0264218	0.0577147	0.0334439	0.536394
CCL24	0.376008	0.169302	2.22093	0.0266025	0.0577147	0.0437378	0.708279
MERTK	0.189298	0.0852949	2.21934	0.0267109	0.0577147	0.0218994	0.356696
SCGB3A2	0.395001	0.179488	2.20071	0.0280083	0.0601599	0.0427402	0.747261
CLEC4D	0.391329	0.17857	2.19146	0.0286722	0.0612237	0.0408705	0.741787
PTPN6	0.383444	0.176269	2.17534	0.0298625	0.0633923	0.0375021	0.729386
YTHDF3	0.527184	0.242672	2.17241	0.0300832	0.0634896	0.0509191	1.00345
NTF3	0.239511	0.110523	2.16708	0.030489	0.0639741	0.0226008	0.456421
TIMP3	0.575704	0.266129	2.16325	0.0307825	0.0642187	0.0534037	1.09801
FKBP1B	0.772378	0.359068	2.15106	0.031735	0.0658275	0.0676763	1.47708
LY75	0.189029	0.0885614	2.13444	0.033075	0.0682172	0.0152193	0.362838
SPRY2	0.615769	0.289333	2.12824	0.0335868	0.0686192	0.0479283	1.18361
JUN	0.338827	0.159261	2.1275	0.033648	0.0686192	0.0262645	0.65139
LAP3	0.452144	0.214055	2.11228	0.0349358	0.0708475	0.0320422	0.872246
MANF	0.524858	0.248854	2.1091	0.0352094	0.0710056	0.0364618	1.01325
FOXO1	0.501776	0.239205	2.09768	0.0362096	0.0724131	0.032316	0.971235
SPON1	0.215147	0.102617	2.09659	0.0363063	0.0724131	0.0137516	0.416542
MEGF10	0.183707	0.0880177	2.08716	0.0371526	0.0736961	0.0109648	0.356449
SPINK4	0.393228	0.191052	2.05823	0.039854	0.0782995	0.0182722	0.768184
MATN2	0.143462	0.0697194	2.0577	0.0399047	0.0782995	0.00663122	0.280292
AMBN	-0.173639	0.0845596	-2.05345	0.0403159	0.078681	-0.339594	-0.00768315
PREB	0.156859	0.0772469	2.03062	0.0425847	0.0823486	0.00525578	0.308463
CD22	0.220446	0.108594	2.02999	0.0426489	0.0823486	0.00732016	0.433571
PGF	0.214601	0.105925	2.02597	0.0430607	0.0827038	0.00671376	0.422487
MYO9B	0.501878	0.249047	2.0152	0.0441788	0.0844048	0.013103	0.990653
TNF	0.310984	0.155679	1.99759	0.0460594	0.087537	0.00544993	0.616518
LSP1	0.338067	0.171069	1.9762	0.0484346	0.0915717	0.00232971	0.673804
LAMP3	0.266698	0.136004	1.96096	0.0501899	0.0943985	-0.000221319	0.533618
CSF1	0.172817	0.0892566	1.93618	0.0531559	0.0994618	-0.00235652	0.347991
BACH1	0.391806	0.203289	1.92733	0.0542507	0.100834	-0.00716679	0.790778
IL17RB	0.242021	0.125674	1.92578	0.0544447	0.100834	-0.00462574	0.488667
ARTN	0.211414	0.110514	1.913	0.0560633	0.102842	-0.0054802	0.428307
EGF	0.452186	0.236407	1.91275	0.0560955	0.102842	-0.0117822	0.916154
IL10RB	0.175006	0.0918208	1.90595	0.0569732	0.103627	-0.00520053	0.355212
IL22RA1	0.281955	0.148007	1.90501	0.0570949	0.103627	-0.00852133	0.572431
PARP1	0.505041	0.265888	1.89945	0.0578232	0.104221	-0.016788	1.02687
KLRD1	0.238654	0.125789	1.89726	0.0581118	0.104221	-0.00821763	0.485525
NFASC	0.146937	0.0775003	1.89596	0.0582836	0.104221	-0.00516372	0.299038
CD6	0.219097	0.11655	1.87985	0.0604489	0.107564	-0.00964261	0.447836
ANXA11	0.15898	0.0851804	1.86639	0.0623093	0.110333	-0.00819375	0.326154
GBP2	0.50917	0.273755	1.85995	0.0632165	0.111186	-0.0280971	1.04644
CCL11	0.172813	0.0929786	1.85863	0.0634037	0.111186	-0.00966568	0.355291
AGRN	0.266924	0.145317	1.83684	0.0665612	0.116162	-0.0182732	0.552121
IL13	0.308711	0.168941	1.82733	0.0679796	0.11807	-0.022851	0.640273
PDLIM7	0.550803	0.30227	1.82222	0.0687506	0.11884	-0.0424272	1.14403
HPCAL1	0.290447	0.163712	1.77414	0.0763763	0.131396	-0.0308512	0.611745
TBC1D5	0.533315	0.301232	1.77044	0.0769897	0.131827	-0.0578797	1.12451
RABGAP1L	0.356194	0.203278	1.75225	0.0800687	0.136455	-0.0427562	0.755144
FCRL6	0.265318	0.153035	1.7337	0.083311	0.141317	-0.0350272	0.565662
ENAH	0.251747	0.145653	1.72841	0.0842561	0.141379	-0.0341088	0.537603
CD58	0.0849372	0.0491435	1.72835	0.0842663	0.141379	-0.0115112	0.181386
FGF2	0.312468	0.180935	1.72696	0.0845159	0.141379	-0.0426332	0.667568
PRELP	0.119217	0.0691503	1.72403	0.0850435	0.141609	-0.0164962	0.254931
EPCAM	0.289523	0.169346	1.70966	0.0876716	0.145319	-0.0428323	0.621879
NFATC3	0.259077	0.152735	1.69626	0.0901811	0.148799	-0.040678	0.558833
OMD	0.227578	0.134617	1.69056	0.0912644	0.149905	-0.0366189	0.491775
PTX3	-0.195108	0.116721	-1.67157	0.0949537	0.153644	-0.424183	0.0339673
IL10RA	0.248274	0.148604	1.67071	0.0951246	0.153644	-0.0433741	0.539922
PNLIPRP2	0.917979	0.55176	1.66373	0.0965126	0.153644	-0.164898	2.00086
ADGRE2	0.144744	0.0870746	1.66229	0.0968	0.153644	-0.0261479	0.315635
HCLS1	0.297726	0.179275	1.66072	0.0971153	0.153644	-0.0541168	0.649569
WAS	0.56548	0.340625	1.66013	0.097235	0.153644	-0.103025	1.23399
LY9	0.122784	0.0739654	1.66002	0.0972567	0.153644	-0.0223795	0.267947
CTRC	-0.308059	0.185612	-1.65969	0.0973224	0.153644	-0.672338	0.0562206
WFIKKN2	0.144267	0.0869312	1.65955	0.0973502	0.153644	-0.0263429	0.314877
CCL25	0.212618	0.129941	1.63627	0.10213	0.16049	-0.0424015	0.467638
SKAP2	0.382722	0.234961	1.62888	0.103687	0.162234	-0.0784087	0.843854
FGF5	0.166357	0.102622	1.62107	0.10535	0.16413	-0.0350469	0.367761
GALNT3	0.190135	0.118535	1.60403	0.109055	0.168637	-0.042501	0.422771
TREM2	0.249631	0.155922	1.601	0.109725	0.168637	-0.0563788	0.555641
TNFSF12	0.126789	0.0792473	1.59992	0.109965	0.168637	-0.0287403	0.282319
MGMT	0.413171	0.258699	1.59711	0.11059	0.168637	-0.094549	0.920891
IL1RL2	-0.180432	0.113169	-1.59436	0.111204	0.168637	-0.402536	0.0416717
RAB37	0.329186	0.206489	1.59421	0.111239	0.168637	-0.0760665	0.734438
MILR1	0.226643	0.142269	1.59306	0.111495	0.168637	-0.052572	0.505858
ITGA6	0.302054	0.193742	1.55905	0.119333	0.179743	-0.0781817	0.68229
SLC39A5	0.241759	0.156241	1.54734	0.122129	0.183194	-0.0648777	0.548396
PCDH1	-0.0386447	0.0250571	-1.54227	0.123358	0.184276	-0.0878215	0.010532
EGLN1	0.421016	0.281	1.49827	0.13441	0.199182	-0.130472	0.972503
MPIG6B	0.273442	0.182634	1.49721	0.134686	0.199182	-0.084993	0.631877
CRLF1	-0.109421	0.0731388	-1.49607	0.134983	0.199182	-0.252962	0.0341202
PRKCQ	0.210478	0.14111	1.49158	0.136156	0.20002	-0.066463	0.487418
IFNG	0.468656	0.314677	1.48932	0.13675	0.20002	-0.148925	1.08624
SLAMF1	0.210088	0.141226	1.4876	0.137204	0.20002	-0.0670797	0.487255
EPO	-0.382995	0.259177	-1.47773	0.139827	0.203029	-0.891653	0.125663
CXCL14	-0.190637	0.130241	-1.46373	0.143615	0.206968	-0.446246	0.0649716
IL4R	0.166367	0.113678	1.46349	0.143681	0.206968	-0.0567364	0.38947
IFNLR1	0.122233	0.0836497	1.46125	0.144295	0.207032	-0.041937	0.286402
MEPE	0.131029	0.0909487	1.44069	0.150017	0.214395	-0.0474656	0.309524
LIFR	0.0897726	0.0629867	1.42526	0.154426	0.21983	-0.0338443	0.213389
OSCAR	0.126363	0.0911921	1.38568	0.166185	0.235645	-0.0526091	0.305336
CHRDL1	0.153274	0.110918	1.38187	0.167353	0.236378	-0.064412	0.370959
HGF	0.147212	0.10734	1.37146	0.170573	0.239992	-0.0634518	0.357875
CTSO	0.102823	0.0756716	1.35881	0.174545	0.244633	-0.0456887	0.251335
NME3	0.081957	0.0605942	1.35255	0.176536	0.246471	-0.0369644	0.200878
RGS8	0.237917	0.179547	1.3251	0.185473	0.257957	-0.114459	0.590293
MZB1	0.179426	0.136412	1.31532	0.188734	0.26149	-0.0882943	0.447146
CXCL17	0.196266	0.150651	1.30279	0.192979	0.266355	-0.0993999	0.491933
CCL4	0.160466	0.125095	1.28276	0.199906	0.274871	-0.0850435	0.405976
TNFRSF11B	0.113555	0.0888999	1.27734	0.201811	0.276443	-0.0609187	0.288029
CNTNAP2	0.152012	0.119346	1.27371	0.203092	0.277153	-0.0822142	0.386238
IL2RB	0.173199	0.137244	1.26198	0.207281	0.28181	-0.0961544	0.442553
CCL13	0.188288	0.151992	1.2388	0.21574	0.292215	-0.110009	0.486586
ESM1	0.117717	0.0967036	1.2173	0.223808	0.302016	-0.0720721	0.307506
SCG3	0.101465	0.0839625	1.20846	0.227185	0.305438	-0.0633181	0.266249
ENPP7	0.21562	0.179094	1.20395	0.228925	0.305734	-0.135868	0.567107
IL20	0.128372	0.106664	1.20352	0.22909	0.305734	-0.0809651	0.337709
CTSC	0.1438	0.119836	1.19998	0.230462	0.306438	-0.0913876	0.378987
TGFA	0.151288	0.127224	1.18915	0.234694	0.310927	-0.0983999	0.400975
ITM2A	0.15507	0.13156	1.1787	0.238828	0.315252	-0.103128	0.413267
CCL28	0.20369	0.174751	1.1656	0.244084	0.321024	-0.139275	0.546654
B4GALT1	0.138181	0.120432	1.14738	0.251529	0.329621	-0.0981776	0.37454
TPSAB1	0.104042	0.0933448	1.1146	0.265316	0.346438	-0.0791548	0.28724
FCRL2	0.135774	0.124284	1.09245	0.274926	0.3577	-0.108144	0.379693
TNFRSF13B	0.102224	0.095281	1.07287	0.283615	0.367687	-0.0847731	0.289221
CD200	0.0709947	0.0665462	1.06685	0.286324	0.369878	-0.0596079	0.201597
ITGB6	0.0917062	0.0864455	1.06086	0.289038	0.372059	-0.0779504	0.261363
IL1RN	0.222613	0.213255	1.04388	0.296818	0.380724	-0.195918	0.641145
EPHA1	0.102637	0.0999766	1.02661	0.304879	0.389687	-0.0935759	0.298849
LTO1	0.158495	0.156893	1.01021	0.312664	0.398235	-0.149421	0.466412
NCLN	0.155199	0.156034	0.994647	0.320174	0.406374	-0.151031	0.461428
CD200R1	0.0672317	0.0689034	0.975738	0.329455	0.416697	-0.0679972	0.202461
DNER	0.0637447	0.0656327	0.971235	0.331691	0.418068	-0.065065	0.192554
NRTN	-0.215185	0.222128	-0.968739	0.332934	0.418183	-0.651131	0.220762
FGF19	0.16515	0.17272	0.956173	0.33924	0.424635	-0.173828	0.504128
PNPT1	0.195124	0.206858	0.943276	0.345791	0.431348	-0.210852	0.601101
C1QA	-0.0618529	0.066282	-0.933177	0.350977	0.436317	-0.191937	0.0682313
IL33	0.123924	0.135337	0.915671	0.360083	0.44611	-0.141687	0.389535
SELPLG	-0.084751	0.0931077	-0.910247	0.362934	0.448113	-0.267483	0.0979809
DPP10	0.084501	0.096066	0.879614	0.379302	0.466734	-0.104037	0.273039
FCRL3	0.123788	0.151718	0.815909	0.414767	0.50865	-0.173971	0.421548
FCAR	0.0913941	0.113682	0.803942	0.421642	0.51534	-0.131718	0.314506
SLAMF7	0.0982557	0.124224	0.790955	0.429177	0.52279	-0.145545	0.342056
ITGA11	0.0655183	0.0835711	0.783983	0.433255	0.525992	-0.0984971	0.229534
CEACAM21	0.13655	0.175234	0.779243	0.43604	0.527609	-0.207362	0.480462
ADAM23	-0.0721532	0.0935853	-0.770988	0.440915	0.529014	-0.255822	0.111516
CCL3	0.176217	0.22867	0.770617	0.441135	0.529014	-0.272567	0.625001
RAB6A	0.144096	0.187167	0.769876	0.441574	0.529014	-0.223236	0.511428
LRRN1	0.074722	0.0977301	0.764576	0.444723	0.531035	-0.117082	0.266526
IL11	-0.136283	0.179972	-0.757246	0.4491	0.534502	-0.489493	0.216927
SCGB1A1	0.135466	0.179732	0.753712	0.451218	0.535268	-0.217274	0.488207
GAL	-0.120944	0.161133	-0.750586	0.453097	0.535746	-0.437181	0.195293
IL1A	0.0860338	0.115198	0.746833	0.455358	0.536672	-0.140053	0.31212
ALDH3A1	0.146654	0.201541	0.727665	0.467007	0.54862	-0.248887	0.542196
CRIM1	0.047492	0.0659561	0.720054	0.471677	0.552319	-0.0819525	0.176936
PSPN	-0.142811	0.20128	-0.709515	0.478188	0.558142	-0.537841	0.252218
IL15	0.0581326	0.0829167	0.701096	0.483423	0.562444	-0.104599	0.220864
LAIR1	0.132045	0.189513	0.696757	0.486134	0.563791	-0.239891	0.503981
IL2	0.0890378	0.131601	0.676573	0.49885	0.576695	-0.169241	0.347316
CLSTN2	0.0691522	0.103271	0.66962	0.50327	0.579959	-0.133526	0.27183
IL17D	0.10204	0.157789	0.646682	0.518001	0.595046	-0.207636	0.411715
CLEC4C	-0.0718144	0.120272	-0.597101	0.550589	0.630485	-0.307858	0.164229
ENPP5	0.0552732	0.0954727	0.578942	0.562772	0.64241	-0.1321	0.242647
SULT2A1	0.117293	0.204836	0.572622	0.567043	0.645256	-0.284714	0.519301
CST7	0.127348	0.225508	0.564717	0.572406	0.649323	-0.31523	0.569926
ANGPTL4	0.0641977	0.114821	0.55911	0.576225	0.651619	-0.161149	0.289544
CXCL12	0.0724555	0.131123	0.552575	0.580691	0.65463	-0.184885	0.329797
IL1R2	0.0332227	0.0605484	0.548697	0.583349	0.65559	-0.0856087	0.152054
IDS	-0.0151316	0.0277156	-0.545959	0.585228	0.655673	-0.0695259	0.0392627
IL5	-0.277712	0.530288	-0.5237	0.600615	0.670841	-1.31845	0.763025
IL3RA	0.0505365	0.0979261	0.516068	0.605933	0.674704	-0.141652	0.242725
CEP164	0.0729576	0.151002	0.483157	0.629101	0.697333	-0.223397	0.369312
IL1B	0.140526	0.291697	0.481754	0.630097	0.697333	-0.431955	0.713008
PADI2	0.105668	0.223355	0.473093	0.636261	0.702014	-0.332685	0.54402
IL20RA	0.0536718	0.124928	0.429622	0.667573	0.73433	-0.19151	0.298854
ISM1	0.041086	0.0969617	0.423735	0.67186	0.736813	-0.14921	0.231382
PTPRM	0.0274384	0.0655102	0.418842	0.675431	0.737471	-0.101131	0.156008
IL17F	0.0933654	0.223712	0.417347	0.676523	0.737471	-0.345688	0.532418
CSF3	0.0650811	0.158279	0.411179	0.681039	0.740171	-0.245556	0.375718
NELL2	0.0336623	0.0830015	0.405562	0.68516	0.742427	-0.129235	0.19656
SMPDL3A	-0.0576411	0.143114	-0.402763	0.687218	0.742441	-0.338515	0.223233
PON3	-0.0354868	0.0975516	-0.363775	0.716111	0.77136	-0.22694	0.155967
ARNT	-0.0556484	0.17458	-0.318755	0.749986	0.805458	-0.398277	0.286981
IL10	0.0581533	0.18816	0.309063	0.757345	0.810962	-0.311127	0.427434
CKMT1A_CKMT1B	0.0612864	0.212576	0.288304	0.77318	0.825484	-0.355912	0.478485
MICB_MICA	-0.103579	0.40315	-0.256924	0.797296	0.848735	-0.894795	0.687638
CD70	-0.0252902	0.103803	-0.243636	0.807568	0.857155	-0.229013	0.178432
CD276	-0.0224437	0.0972271	-0.230838	0.817493	0.86516	-0.21326	0.168373
MMP10	0.0241914	0.129451	0.186877	0.851799	0.898048	-0.229867	0.278249
SIGLEC1	0.0211037	0.114268	0.184685	0.853517	0.898048	-0.203157	0.245365
CCL26	0.0268148	0.18511	0.144859	0.884855	0.927221	-0.336479	0.390109
PAPPA	-0.0151869	0.10623	-0.142963	0.886351	0.927221	-0.223672	0.193298
PROK1	0.0230692	0.170885	0.134998	0.892643	0.929466	-0.312307	0.358445
CLEC4A	-0.0151125	0.112979	-0.133764	0.893619	0.929466	-0.236844	0.206619
IL4	-0.0613539	0.476609	-0.12873	0.8976	0.930442	-0.99674	0.874032
VEGFD	0.0129184	0.10458	0.123526	0.901718	0.930442	-0.192329	0.218166
HSD11B1	-0.0126716	0.10314	-0.122859	0.902246	0.930442	-0.215092	0.189749
OSM	-0.0257002	0.225508	-0.113966	0.90929	0.933895	-0.468279	0.416879
NCF2	0.0437523	0.394014	0.111043	0.911607	0.933895	-0.729533	0.817038
EIF5A	0.00913219	0.0838655	0.108891	0.913313	0.933895	-0.155461	0.173725
AMN	0.0157151	0.163078	0.0963652	0.923252	0.941406	-0.30434	0.33577
IL6	-0.0171014	0.219484	-0.0779165	0.937912	0.951628	-0.447858	0.413655
IL24	0.00666889	0.0890659	0.0748759	0.94033	0.951628	-0.168131	0.181468
ACTN4	-0.00737304	0.0998312	-0.0738551	0.941142	0.951628	-0.2033	0.188554
PTH1R	-0.00653505	0.118204	-0.0552863	0.955923	0.963889	-0.23852	0.22545
AOC1	0.00860972	0.189475	0.0454398	0.963767	0.969106	-0.363252	0.380471
TPT1	0.0017798	0.156304	0.0113868	0.990917	0.993655	-0.304981	0.308541
FST	-0.000598437	0.104006	-0.00575385	0.99541	0.99541	-0.20472	0.203523

## Sheet: Fig. 5a
Protein	Beta Coefficient	Standard Error	P-value	Q-value	Confidence Interval_lower	Confidence Interval_upper
PSPN	-1.50533	0.183585	2.25e-15	8.17e-13	-1.86607	-1.1446
PROK1	-1.05842	0.151413	9.3e-12	1.69e-09	-1.35594	-0.760898
ENPP5	-0.526643	0.0921136	1.91e-08	2.12e-06	-0.707642	-0.345645
NPPC	-0.780807	0.137456	2.34e-08	2.12e-06	-1.0509	-0.510714
CD70	0.372356	0.0917985	5.82e-05	0.00405047	0.191977	0.552736
LHPP	-0.685341	0.170379	6.69e-05	0.00405047	-1.02013	-0.350555
ADA	-0.414723	0.104518	8.36e-05	0.00433683	-0.620095	-0.209352
PSMG3	-0.589453	0.150103	9.87e-05	0.00447844	-0.884397	-0.294509
DNER	-0.256801	0.066287	0.000121987	0.00492014	-0.387051	-0.12655
GAL	-0.569177	0.152166	0.000205994	0.00747757	-0.868177	-0.270178
IL32	-0.408915	0.113182	0.00033495	0.00980833	-0.631313	-0.186517
MERTK	-0.258395	0.0715767	0.000338541	0.00980833	-0.39904	-0.11775
ITGB6	-0.313602	0.0871068	0.000351263	0.00980833	-0.484762	-0.142441
FABP9	-0.409669	0.115855	0.000445805	0.0115591	-0.637319	-0.18202
KYNU	-0.366347	0.104334	0.000488285	0.0118165	-0.571357	-0.161337
SH2D1A	-0.800854	0.238271	0.000838672	0.0190274	-1.26904	-0.332663
IL1RL2	0.371712	0.11164	0.00093723	0.0200126	0.152345	0.591078
ICAM4	-0.401367	0.122594	0.00113755	0.021983	-0.642257	-0.160477
ISM1	0.327132	0.10002	0.00115063	0.021983	0.130598	0.523667
SIT1	-0.441106	0.140084	0.00174182	0.0303518	-0.716363	-0.165848
DNPH1	-0.420676	0.133698	0.00175589	0.0303518	-0.683385	-0.157967
PIK3AP1	-0.598133	0.201675	0.00317003	0.0523056	-0.994414	-0.201853
GMPR	-0.390457	0.133009	0.00349004	0.055082	-0.651812	-0.129102
PKLR	-0.525977	0.184176	0.00447953	0.063436	-0.887873	-0.164081
CSF3	0.476851	0.167102	0.00450987	0.063436	0.148505	0.805198
FABP1	-0.661492	0.232001	0.00454363	0.063436	-1.11736	-0.205622
EPO	0.614629	0.219274	0.0052688	0.0708361	0.183768	1.04549
NBN	-0.810857	0.29111	0.005559	0.0720685	-1.38287	-0.238841
NTF3	-0.264726	0.095925	0.00600784	0.0752016	-0.453213	-0.0762377
IL17RB	-0.302308	0.116377	0.00967605	0.11708	-0.530982	-0.0736336
AMBN	0.202252	0.0810796	0.0129511	0.147602	0.0429349	0.36157
LRRN1	-0.261186	0.104831	0.0130593	0.147602	-0.467174	-0.0551986
FLT3LG	0.215347	0.0868931	0.0135459	0.147602	0.0446066	0.386088
MEGF10	-0.209113	0.0848254	0.0140443	0.147602	-0.37579	-0.0424351
TRIM21	-0.507525	0.206277	0.0142316	0.147602	-0.912849	-0.1022
COLEC12	0.16584	0.0683148	0.015569	0.156987	0.0316045	0.300075
WNT9A	-0.181877	0.0763481	0.0175999	0.172669	-0.331897	-0.0318572
PSIP1	-0.656692	0.280238	0.0195218	0.186484	-1.20735	-0.106039
IL6	0.493028	0.211562	0.0202001	0.188017	0.0773192	0.908736
HLA_E	-0.191542	0.0842662	0.0234665	0.212958	-0.357121	-0.0259633
CD58	-0.105916	0.047228	0.0253776	0.22338	-0.198717	-0.0131155
CTRC	0.323442	0.144983	0.0261527	0.22338	0.0385566	0.608327
CCL23	-0.229609	0.103344	0.0267668	0.22338	-0.432675	-0.0265419
PARP1	-0.605184	0.272943	0.0270764	0.22338	-1.1415	-0.0688647
NFATC3	-0.349929	0.160031	0.0292545	0.229393	-0.664381	-0.0354759
SIRPB1	-0.216687	0.0993377	0.0296479	0.229393	-0.41188	-0.0214929
VEGFD	0.207782	0.0952865	0.029701	0.229393	0.0205484	0.395015
LSP1	-0.378901	0.175173	0.0310361	0.232344	-0.723107	-0.0346956
TNFRSF11B	0.176681	0.081842	0.0313633	0.232344	0.0158655	0.337496
MVK	-0.533783	0.250963	0.0339377	0.234681	-1.02691	-0.0406535
TPP1	-0.23971	0.112909	0.0342654	0.234681	-0.461571	-0.0178491
PTPRM	-0.143859	0.0678202	0.0344217	0.234681	-0.277122	-0.0105957
DECR1	-0.5363	0.253472	0.0348778	0.234681	-1.03436	-0.0382411
CXCL9	-0.331869	0.15688	0.0349112	0.234681	-0.640131	-0.0236072
IL16	-0.271184	0.12916	0.0362896	0.239511	-0.524978	-0.0173903
TRAF2	-0.429112	0.20803	0.0396784	0.257201	-0.837881	-0.0203428
GLOD4	-0.212223	0.10429	0.0424108	0.2633	-0.417148	-0.00729782
C1QA	0.129458	0.0637351	0.0427894	0.2633	0.00422199	0.254695
LGMN	-0.189839	0.0938797	0.0437181	0.2633	-0.374308	-0.00537027
SPINT2	-0.24815	0.12294	0.0441024	0.2633	-0.489721	-0.00657865
SMPDL3A	-0.246877	0.122393	0.044246	0.2633	-0.487372	-0.00638132
ENPP7	-0.338956	0.170693	0.0476307	0.273059	-0.674359	-0.00355423
CD22	0.257327	0.129811	0.0480176	0.273059	0.00225395	0.5124
PDGFB	-0.414148	0.209506	0.0486423	0.273059	-0.825817	-0.00247797
CXADR	-0.257314	0.130315	0.0488948	0.273059	-0.513377	-0.00125189
IL3RA	-0.191668	0.0983739	0.0519573	0.28167	-0.384968	0.00163146
FGF2	-0.362475	0.186065	0.0519887	0.28167	-0.728083	0.00313444
JCHAIN	-0.166484	0.0868634	0.055884	0.298322	-0.337166	0.00419846
COL9A1	-0.221176	0.116419	0.0580577	0.299853	-0.449933	0.00758064
CNTNAP2	0.23326	0.122983	0.0584736	0.299853	-0.00839559	0.474916
WFIKKN2	-0.149375	0.0788109	0.058649	0.299853	-0.304234	0.00548444
PRKAB1	-0.392023	0.208611	0.0608258	0.306663	-0.801933	0.017887
CTSC	-0.214738	0.114748	0.0619021	0.30708	-0.440212	0.0107351
CCL11	-0.157598	0.08444	0.0626003	0.30708	-0.323518	0.00832245
CRHBP	-0.128845	0.0701241	0.0667757	0.319329	-0.266635	0.00894573
FSTL3	0.143945	0.078366	0.0668567	0.319329	-0.0100401	0.29793
SMOC2	-0.197433	0.108163	0.0685768	0.323291	-0.409968	0.015102
IL18	-0.328601	0.180818	0.0697978	0.324263	-0.683898	0.0266968
AGRP	-0.223837	0.123511	0.0705696	0.324263	-0.466529	0.0188548
CD200	0.107207	0.0596025	0.0726984	0.328753	-0.00990897	0.224323
IL17C	-0.296456	0.165198	0.073358	0.328753	-0.621061	0.0281492
HLA_DRA	-0.222508	0.124549	0.0746514	0.330469	-0.467241	0.0222243
BSG	-0.0734139	0.0417023	0.0789764	0.344471	-0.155357	0.00852912
CCL20	-0.280815	0.159908	0.0797123	0.344471	-0.595027	0.0333961
CLEC4G	-0.138353	0.0806301	0.0868298	0.370814	-0.296787	0.0200809
IL10RA	-0.314569	0.185235	0.0901198	0.380389	-0.678546	0.0494091
SHMT1	-0.376732	0.222895	0.0916473	0.38239	-0.814709	0.0612452
SULT2A1	-0.299185	0.178669	0.0946826	0.390566	-0.65026	0.0518894
PREB	-0.12318	0.0743616	0.098278	0.400842	-0.269297	0.0229368
PRSS8	-0.177067	0.108112	0.102119	0.407958	-0.389501	0.0353664
IL13	-0.272005	0.167207	0.10445	0.407958	-0.600559	0.0565487
ANGPT1	-0.324511	0.199602	0.104655	0.407958	-0.716719	0.0676967
METAP1D	-0.400663	0.247062	0.105526	0.407958	-0.886128	0.0848016
SAMD9L	-0.340226	0.209865	0.105642	0.407958	-0.7526	0.0721472
CCL25	-0.218107	0.135241	0.107465	0.41063	-0.483848	0.0476349
CDON	-0.118297	0.0738565	0.109882	0.411323	-0.263421	0.0268276
NFASC	-0.129493	0.0808535	0.109913	0.411323	-0.288366	0.0293806
IL15RA	-0.129436	0.0815475	0.11312	0.419006	-0.289673	0.030801
CLSTN2	-0.144134	0.0914831	0.115799	0.424597	-0.323893	0.0356261
PTX3	0.206984	0.132469	0.118831	0.429227	-0.053311	0.467279
LY75	-0.140139	0.0898335	0.119427	0.429227	-0.316657	0.0363795
CD276	0.124905	0.0804981	0.121409	0.432072	-0.0332697	0.28308
HSD11B1	-0.14711	0.0963214	0.127355	0.448833	-0.336376	0.0421572
TPT1	-0.24024	0.158514	0.130289	0.453412	-0.551711	0.0712316
CRLF1	0.11136	0.0736422	0.131152	0.453412	-0.0333435	0.256063
DFFA	-0.309348	0.207446	0.136564	0.455185	-0.716968	0.0982723
DAG1	-0.215349	0.144624	0.137142	0.455185	-0.499528	0.0688306
GZMA	-0.205537	0.138088	0.137293	0.455185	-0.476872	0.0657986
CLEC4C	0.164378	0.110827	0.138685	0.455185	-0.0533922	0.382147
DPP10	-0.135362	0.091639	0.140301	0.455185	-0.315428	0.0447035
BACH1	-0.303154	0.205232	0.140302	0.455185	-0.706426	0.100117
CD6	-0.198082	0.134148	0.140443	0.455185	-0.461676	0.065511
PTH1R	0.165502	0.11272	0.142692	0.458383	-0.0559865	0.38699
MATN2	0.0755337	0.0516676	0.144423	0.459873	-0.0259906	0.177058
CCL26	-0.331754	0.230068	0.149964	0.472315	-0.783827	0.120318
IKBKG	-0.328349	0.229192	0.152616	0.472315	-0.7787	0.122001
TNFAIP8	-0.245238	0.171613	0.153654	0.472315	-0.58245	0.0919734
NFATC1	-0.330953	0.234231	0.158328	0.472315	-0.791206	0.1293
TNF	-0.271617	0.192257	0.158372	0.472315	-0.649393	0.106158
CCL17	-0.308972	0.218746	0.158465	0.472315	-0.738798	0.120854
LTO1	0.224482	0.159546	0.160078	0.472315	-0.0890186	0.537982
TLR3	-0.143433	0.101951	0.160114	0.472315	-0.343761	0.0568955
MAPK9	-0.179764	0.128196	0.161489	0.472315	-0.431663	0.0721349
IDS	0.0393209	0.0281618	0.163289	0.472315	-0.0160156	0.0946575
PLAUR	0.116854	0.0838631	0.164149	0.472315	-0.0479323	0.281641
FOXO1	-0.340082	0.244178	0.16434	0.472315	-0.81988	0.139715
TNFRSF13C	-0.146227	0.105896	0.167969	0.472315	-0.354306	0.0618528
CCL24	-0.233834	0.170072	0.169804	0.472315	-0.568018	0.100349
CXCL8	-0.243168	0.177833	0.172144	0.472315	-0.592601	0.106264
CD4	-0.131713	0.0965988	0.173366	0.472315	-0.321525	0.0580985
IL22RA1	-0.149239	0.109952	0.175326	0.472315	-0.365289	0.066812
SRPK2	-0.340731	0.251271	0.175731	0.472315	-0.834466	0.153003
TNFSF12	-0.103914	0.0773431	0.179734	0.472315	-0.255889	0.0480612
CCN2	-0.185875	0.13865	0.180684	0.472315	-0.458315	0.086564
ITGA11	-0.111477	0.0833557	0.181741	0.472315	-0.275267	0.0523128
LAP3	-0.280974	0.210282	0.182128	0.472315	-0.694168	0.132219
TNFRSF14	-0.113403	0.0849008	0.182279	0.472315	-0.280229	0.0534226
TIMP3	-0.399173	0.299218	0.182822	0.472315	-0.987121	0.188775
ARTN	-0.103153	0.0774554	0.183572	0.472315	-0.255349	0.0490433
ANGPTL2	-0.145485	0.109565	0.184866	0.472315	-0.360774	0.0698051
NUB1	-0.349937	0.264017	0.185662	0.472315	-0.868716	0.168843
PGF	-0.0855961	0.0646244	0.185966	0.472315	-0.21258	0.0413876
IL5RA	0.160278	0.121035	0.186063	0.472315	-0.0775507	0.398106
CXCL1	-0.280725	0.212875	0.187892	0.473644	-0.699015	0.137564
TREM2	0.208645	0.159123	0.190416	0.476697	-0.104025	0.521314
IL1R2	-0.0777747	0.0600873	0.196167	0.487729	-0.195843	0.0402938
EGLN1	-0.332468	0.26088	0.203139	0.498625	-0.845083	0.180148
BTN3A2	-0.12441	0.0976556	0.203296	0.498625	-0.316298	0.0674785
LAIR1	0.223372	0.176653	0.206678	0.501552	-0.123742	0.570486
IRAK1	-0.275962	0.218638	0.207499	0.501552	-0.705576	0.153651
KLRB1	-0.119118	0.0947205	0.209162	0.501552	-0.305239	0.0670032
STX8	-0.260618	0.207629	0.210016	0.501552	-0.668599	0.147362
PRDX3	-0.273069	0.219475	0.21404	0.50351	-0.704326	0.158188
MEPE	-0.109061	0.0877589	0.214576	0.50351	-0.281503	0.0633808
PAPPA	-0.133875	0.107825	0.214997	0.50351	-0.345747	0.0779964
CD40	-0.199219	0.161409	0.217718	0.506612	-0.516379	0.117942
FIS1	-0.249862	0.204533	0.222455	0.514338	-0.651759	0.152035
NCLN	-0.199212	0.164824	0.227401	0.520667	-0.523082	0.124658
DGKZ	-0.196669	0.162951	0.228061	0.520667	-0.516859	0.123521
CD40LG	-0.259428	0.216881	0.232222	0.526751	-0.68559	0.166733
JUN	-0.194863	0.163397	0.233628	0.526751	-0.51593	0.126203
BANK1	-0.262254	0.222355	0.238812	0.535115	-0.69917	0.174662
LIFR	-0.0722741	0.0619977	0.244296	0.544045	-0.194096	0.0495482
IL20	-0.115559	0.0995174	0.246144	0.544172	-0.311106	0.0799877
AGRN	0.11605	0.100337	0.248016	0.544172	-0.081108	0.313207
SERPINB8	-0.245287	0.212878	0.249799	0.544172	-0.663583	0.173008
MMP10	0.128098	0.111302	0.250349	0.544172	-0.0906055	0.346802
PNLIPRP2	-0.566844	0.497201	0.254829	0.550613	-1.54382	0.410131
RGS8	0.152366	0.135014	0.259671	0.5546	-0.112931	0.417662
CSF1	0.0936871	0.0830285	0.25973	0.5546	-0.0694598	0.256834
SCG3	0.0862553	0.0768944	0.262539	0.55732	-0.0648384	0.237349
IL1A	-0.140724	0.126556	0.266721	0.562905	-0.389401	0.107953
AOC1	0.19164	0.173439	0.269741	0.565989	-0.149158	0.532438
IL2RB	-0.15573	0.141741	0.272455	0.568397	-0.434243	0.122783
NT5C3A	-0.291326	0.266544	0.274955	0.568857	-0.815071	0.232419
IL1RN	0.225328	0.206677	0.276158	0.568857	-0.180783	0.631438
IL17A	-0.198134	0.183286	0.280238	0.568857	-0.558281	0.162013
FASLG	-0.0934029	0.0864462	0.280477	0.568857	-0.263265	0.0764595
BCR	-0.267087	0.247891	0.281829	0.568857	-0.75418	0.220005
GALNT3	-0.10949	0.101787	0.282618	0.568857	-0.309496	0.0905173
CD79B	-0.118202	0.110638	0.285896	0.568857	-0.3356	0.0991965
IL15	0.076995	0.0722254	0.286946	0.568857	-0.0649243	0.218914
HSPA1A	-0.203619	0.191027	0.287001	0.568857	-0.578976	0.171739
MZB1	0.145683	0.137057	0.288346	0.568857	-0.123626	0.414993
NCF2	-0.401326	0.379587	0.290923	0.570839	-1.1472	0.344543
CD244	-0.0888244	0.0868197	0.306784	0.596301	-0.259421	0.0817719
NELL2	0.0760561	0.0748442	0.310053	0.596301	-0.0710091	0.223121
IL17D	-0.127703	0.125669	0.310055	0.596301	-0.374636	0.11923
CD48	-0.0725775	0.0714829	0.310471	0.596301	-0.213038	0.0678827
REG4	-0.103654	0.103095	0.315205	0.599984	-0.30623	0.0989229
EPCAM	-0.165473	0.164747	0.315694	0.599984	-0.489193	0.158248
EIF5A	-0.083451	0.0848518	0.325864	0.616087	-0.25018	0.0832784
CXCL14	-0.120231	0.12277	0.32792	0.616761	-0.361468	0.121006
SLAMF7	-0.128373	0.133098	0.335284	0.627361	-0.389905	0.133158
CCL28	-0.182539	0.191208	0.340231	0.631923	-0.558253	0.193174
IL4	-0.457382	0.480069	0.341203	0.631923	-1.40069	0.48593
RABGAP1L	-0.188483	0.202179	0.351674	0.646751	-0.585755	0.208788
GBP2	-0.233281	0.252141	0.355328	0.646751	-0.728726	0.262163
NRTN	0.192407	0.208158	0.355781	0.646751	-0.216613	0.601427
B4GALT1	0.109388	0.118921	0.358125	0.646751	-0.124287	0.343062
ANXA11	-0.0763784	0.0831942	0.359044	0.646751	-0.239851	0.087094
CLEC7A	-0.0942027	0.102792	0.3599	0.646751	-0.296184	0.107779
ICA1	-0.229082	0.251595	0.363009	0.649125	-0.723453	0.26529
TRIM5	-0.204447	0.226218	0.366579	0.652295	-0.648955	0.240061
CCL21	-0.107396	0.119436	0.369004	0.653407	-0.342083	0.12729
FKBP1B	-0.337721	0.377	0.370805	0.653409	-1.07851	0.403065
HCLS1	-0.140873	0.165346	0.394648	0.692064	-0.465769	0.184024
CCL4	-0.11066	0.132663	0.404615	0.705984	-0.371336	0.150015
IL12B	0.108164	0.130685	0.408274	0.705984	-0.148627	0.364954
PLXNA4	-0.184929	0.223504	0.408421	0.705984	-0.624104	0.254246
IL17F	0.15407	0.187249	0.411027	0.707123	-0.213865	0.522006
SLAMF1	-0.104352	0.128683	0.417813	0.713471	-0.357208	0.148504
OSCAR	0.0720341	0.0889891	0.418648	0.713471	-0.102825	0.246893
CKAP4	-0.0623002	0.0787925	0.42952	0.726185	-0.217124	0.0925232
AXIN1	-0.191936	0.244229	0.432324	0.726185	-0.671833	0.287961
FXYD5	-0.17127	0.218448	0.433412	0.726185	-0.600509	0.257969
TGFB1	-0.0924641	0.118489	0.435567	0.726185	-0.32529	0.140361
LGALS4	-0.0987209	0.126657	0.436111	0.726185	-0.347596	0.150154
VEGFA	-0.110095	0.142525	0.440223	0.729685	-0.390149	0.169959
IFNGR1	-0.0375495	0.0488652	0.442612	0.730309	-0.133567	0.0584681
DNAJA2	-0.149763	0.196508	0.446362	0.733165	-0.535891	0.236364
CD83	0.065932	0.0872516	0.45023	0.736187	-0.105513	0.237377
MYO9B	-0.188941	0.256511	0.461738	0.750394	-0.692972	0.315089
CXCL6	-0.162497	0.221258	0.463053	0.750394	-0.597259	0.272265
IL18R1	-0.0629605	0.0865394	0.467255	0.753806	-0.233006	0.107085
EGF	-0.180859	0.250397	0.470471	0.753806	-0.672877	0.311159
LY9	-0.0533623	0.0749478	0.476817	0.753806	-0.200631	0.0939064
SCGB1A1	-0.0991367	0.139656	0.478136	0.753806	-0.373554	0.17528
HEXIM1	-0.155069	0.219624	0.480491	0.753806	-0.58662	0.276481
DBNL	-0.172921	0.24492	0.480515	0.753806	-0.654177	0.308335
CDSN	-0.0802817	0.114112	0.482068	0.753806	-0.304507	0.143943
PPP1R9B	-0.162534	0.231049	0.482111	0.753806	-0.616534	0.291465
ALDH3A1	-0.143895	0.206722	0.486718	0.753806	-0.550093	0.262303
ENAH	-0.10378	0.149229	0.487117	0.753806	-0.397008	0.189448
CCL7	-0.0987745	0.143337	0.491092	0.753806	-0.380425	0.182876
IL33	-0.0867157	0.126135	0.492111	0.753806	-0.334564	0.161132
CCL22	0.084668	0.123168	0.492154	0.753806	-0.157352	0.326687
MICB_MICA	0.275415	0.407707	0.499672	0.762104	-0.525709	1.07654
KRT19	-0.100806	0.154034	0.513142	0.770669	-0.403476	0.201863
PCDH1	0.0170941	0.0263176	0.516309	0.770669	-0.0346187	0.0688069
PRKCQ	-0.0915752	0.141213	0.51698	0.770669	-0.369051	0.185901
CRELD2	-0.0934856	0.144175	0.517028	0.770669	-0.376783	0.189812
CD200R1	-0.0456534	0.070812	0.519423	0.770669	-0.184796	0.0934887
TNFRSF13B	0.0468312	0.072709	0.519826	0.770669	-0.0960383	0.189701
ATP5IF1	-0.187053	0.292487	0.522789	0.770669	-0.761776	0.38767
CD84	-0.0632656	0.0989858	0.52304	0.770669	-0.257768	0.131236
IL10	-0.155306	0.243787	0.524395	0.770669	-0.634335	0.323724
CXCL10	-0.11604	0.188069	0.537523	0.784947	-0.485587	0.253506
LILRB4	-0.0757808	0.123095	0.538434	0.784947	-0.317657	0.166095
SCRN1	-0.122706	0.207472	0.554511	0.804059	-0.530379	0.284967
CCL13	0.0991677	0.169115	0.55789	0.804059	-0.233135	0.43147
CRKL	-0.143953	0.245676	0.55819	0.804059	-0.626694	0.338789
ADAM23	0.0488462	0.0862995	0.571655	0.816259	-0.120728	0.21842
YTHDF3	-0.15197	0.268703	0.571953	0.816259	-0.679957	0.376017
CHRDL1	0.055232	0.0984016	0.574862	0.816259	-0.138122	0.248586
FCRL2	-0.0683622	0.122417	0.576808	0.816259	-0.308905	0.172181
WAS	-0.201525	0.366264	0.582429	0.816259	-0.921216	0.518167
ARHGEF12	-0.144493	0.262791	0.582687	0.816259	-0.660864	0.371878
CASP2	-0.122838	0.223737	0.583242	0.816259	-0.56247	0.316794
LAMA4	-0.0499671	0.0913509	0.584648	0.816259	-0.229467	0.129533
IL7	-0.110538	0.204446	0.588985	0.819164	-0.512264	0.291187
OSM	0.110312	0.206643	0.593707	0.822579	-0.29573	0.516355
SPRY2	-0.160318	0.303132	0.597139	0.822938	-0.755957	0.43532
IL1B	0.154324	0.293955	0.599832	0.822938	-0.423282	0.731931
SLC39A5	-0.0785075	0.149925	0.600767	0.822938	-0.373102	0.216087
GOPC	-0.137872	0.266195	0.604744	0.823756	-0.660932	0.385189
IL12RB1	-0.056659	0.110218	0.607444	0.823756	-0.273231	0.159913
RAB37	-0.116612	0.227861	0.60905	0.823756	-0.564347	0.331124
IL2	-0.0559239	0.110272	0.612288	0.823756	-0.272603	0.160756
ITGA6	-0.101912	0.201192	0.612711	0.823756	-0.497245	0.293421
CKMT1A_CKMT1B	-0.0978367	0.195586	0.617148	0.82666	-0.482153	0.28648
FCAR	0.0562935	0.117383	0.631752	0.841641	-0.174358	0.286945
TANK	-0.0960889	0.202325	0.63506	0.841641	-0.493648	0.30147
LAT	-0.096573	0.20422	0.636511	0.841641	-0.497856	0.30471
SCGB3A2	-0.0683246	0.144955	0.637607	0.841641	-0.353154	0.216505
CLIP2	-0.125001	0.271109	0.644957	0.844264	-0.657716	0.407714
CXCL17	-0.070715	0.155197	0.648852	0.844264	-0.37567	0.23424
HPCAL1	0.0778255	0.172809	0.652659	0.844264	-0.261736	0.417387
TNFRSF4	-0.041801	0.0936084	0.655401	0.844264	-0.225737	0.142135
CLEC4A	0.0485611	0.108895	0.65584	0.844264	-0.165412	0.262534
TGFA	0.0557511	0.125672	0.657515	0.844264	-0.191188	0.30269
AGER	0.0403267	0.090938	0.657639	0.844264	-0.138362	0.219015
ADGRE2	-0.0382328	0.0868574	0.660007	0.844264	-0.208903	0.132438
VASH1	-0.112425	0.255824	0.660526	0.844264	-0.615105	0.390256
SIGLEC10	-0.0373487	0.087195	0.6686	0.851586	-0.208682	0.133985
TNFSF11	-0.0632859	0.150148	0.673586	0.853018	-0.358318	0.231746
SPON1	0.0391271	0.0930841	0.674425	0.853018	-0.143778	0.222033
PDLIM7	0.136121	0.330022	0.680186	0.854799	-0.512355	0.784597
ACTN4	-0.0369974	0.0903953	0.682514	0.854799	-0.21462	0.140625
ERBB3	-0.0207423	0.0513131	0.686225	0.854799	-0.12157	0.0800855
PRDX5	-0.0685835	0.171021	0.688583	0.854799	-0.404631	0.267465
TPSAB1	0.0374003	0.0938394	0.690399	0.854799	-0.146989	0.22179
LTBR	0.026714	0.0674548	0.692261	0.854799	-0.105831	0.159259
PON3	-0.0307985	0.0777831	0.692317	0.854799	-0.183638	0.122041
EIF4G1	-0.0866385	0.222715	0.697442	0.858209	-0.524263	0.350986
PTPN6	-0.0639705	0.168211	0.703893	0.861037	-0.394497	0.266556
TNFSF10	-0.0269294	0.07096	0.704485	0.861037	-0.166362	0.112504
IL10RB	0.0242346	0.0664042	0.715306	0.870911	-0.106246	0.154715
CXCL3	-0.0965501	0.266565	0.717362	0.870911	-0.620336	0.427236
TBC1D5	-0.115212	0.328993	0.726347	0.878847	-0.761665	0.531242
OMD	-0.0427122	0.124317	0.731317	0.878847	-0.286989	0.201564
ROBO1	-0.0274223	0.0805218	0.733586	0.878847	-0.185644	0.130799
CST7	-0.0655172	0.193462	0.735017	0.878847	-0.445661	0.314626
LAMP3	-0.0461691	0.136859	0.736004	0.878847	-0.315091	0.222753
AMN	0.0521714	0.162195	0.747852	0.890066	-0.266533	0.370876
PLA2G4A	-0.0764358	0.24942	0.759392	0.897558	-0.566533	0.413661
SKAP2	0.0748736	0.244448	0.759513	0.897558	-0.405455	0.555202
IFNG	0.0796721	0.262424	0.761564	0.897558	-0.435978	0.595322
MILR1	0.0374609	0.125793	0.765986	0.899848	-0.209716	0.284637
HGF	0.0328187	0.113098	0.771804	0.90294	-0.189412	0.25505
F2R	-0.0488473	0.169702	0.773593	0.90294	-0.382303	0.284609
IL11	0.0478288	0.181368	0.792116	0.911884	-0.30855	0.404208
EPHA1	0.0241265	0.0918053	0.792817	0.911884	-0.156266	0.204519
MMP1	0.0461506	0.176423	0.79375	0.911884	-0.300512	0.392813
IL20RA	0.0305463	0.119336	0.798085	0.911884	-0.203943	0.265035
FCRL3	-0.0388088	0.152138	0.798764	0.911884	-0.337752	0.260135
IRAK4	-0.0651311	0.25554	0.798928	0.911884	-0.567253	0.436991
FGF19	-0.0446705	0.176812	0.800652	0.911884	-0.392097	0.302756
SIGLEC1	-0.0281145	0.111682	0.801353	0.911884	-0.247564	0.191335
TFF2	0.0309004	0.126789	0.807557	0.916072	-0.218234	0.280035
SCGN	0.02663	0.111541	0.811406	0.917571	-0.192543	0.245803
LGALS9	0.0219498	0.0938278	0.815135	0.918925	-0.162417	0.206317
ESM1	0.0188117	0.0823603	0.819427	0.920904	-0.143022	0.180646
CLEC4D	0.0337147	0.161233	0.834455	0.93109	-0.2831	0.350529
IL5	-0.0942543	0.455468	0.836145	0.93109	-0.989225	0.800717
TNFSF13	-0.0190265	0.0919649	0.836185	0.93109	-0.199733	0.16168
NCR1	0.0171438	0.0862761	0.842575	0.935336	-0.152384	0.186672
MPIG6B	-0.0354281	0.182102	0.845827	0.936083	-0.393249	0.322393
BTN2A1	0.0107435	0.0575007	0.851865	0.939899	-0.102242	0.123729
ANGPTL4	0.0194945	0.107342	0.855966	0.941562	-0.191428	0.230417
MANF	0.0485714	0.279236	0.861983	0.945317	-0.500114	0.597257
RAB6A	-0.0299064	0.180486	0.868463	0.949555	-0.384552	0.324739
SELPLG	0.0127411	0.0810128	0.875097	0.950683	-0.146445	0.171927
PADI2	0.0349538	0.224324	0.876242	0.950683	-0.405832	0.47574
FGF5	-0.0128114	0.0829704	0.877353	0.950683	-0.175844	0.150221
IL24	-0.0122635	0.0855074	0.886019	0.957217	-0.180281	0.155754
FCRL6	0.0205929	0.153547	0.893369	0.959069	-0.281119	0.322305
NME3	-0.00853956	0.0648199	0.895243	0.959069	-0.135907	0.118828
TNFRSF11A	0.0118911	0.0908009	0.895864	0.959069	-0.166528	0.19031
CRIM1	0.00636969	0.0503531	0.899389	0.959069	-0.0925716	0.105311
MAP2K6	-0.02866	0.242109	0.905819	0.959069	-0.504393	0.447073
IL4R	-0.0109393	0.0929315	0.906344	0.959069	-0.193545	0.171666
MLN	0.0253231	0.220583	0.908651	0.959069	-0.408112	0.458758
ARNT	-0.0208198	0.181791	0.908869	0.959069	-0.378031	0.336391
NUDC	-0.0171332	0.155184	0.912134	0.959724	-0.322062	0.287796
IFNLR1	0.00779254	0.0792014	0.921665	0.966949	-0.147834	0.163419
PRELP	-0.00445284	0.0495364	0.928412	0.971221	-0.101789	0.0928837
CCL3	0.0189578	0.241349	0.937424	0.972166	-0.455281	0.493197
DAPP1	-0.0212779	0.280841	0.939638	0.972166	-0.573115	0.53056
SPINK4	0.0108589	0.14454	0.940145	0.972166	-0.273155	0.294873
CEACAM21	0.0113507	0.154662	0.941526	0.972166	-0.292552	0.315253
LY6D	-0.00633405	0.0880866	0.942706	0.972166	-0.17942	0.166752
CTSO	-0.00491634	0.0758037	0.948316	0.972904	-0.153867	0.144034
ITM2A	0.00807731	0.125679	0.948783	0.972904	-0.238876	0.255031
CXCL12	0.0077356	0.130917	0.952907	0.974381	-0.24951	0.264982
NCK2	-0.014723	0.275845	0.957456	0.976282	-0.556744	0.527298
CD160	-0.00480349	0.0974347	0.960701	0.976847	-0.196258	0.186651
PNPT1	0.00910256	0.213784	0.966056	0.979548	-0.410973	0.429178
EDAR	0.0069042	0.239016	0.976968	0.986901	-0.46275	0.476559
KLRD1	-0.00329093	0.123459	0.978745	0.986901	-0.245882	0.239301
MGMT	-0.00571432	0.25646	0.982233	0.987674	-0.509645	0.498216
CEP164	0.00149223	0.147572	0.991936	0.994168	-0.288479	0.291464
FST	-0.00079529	0.108748	0.994168	0.994168	-0.214479	0.212888

## Sheet: Fig. 5b
Protein	Beta Coefficient	Standard Error	P-value	Q-value	Confidence Interval_lower	Confidence Interval_upper
PSPN	-1.61914	0.186585	9.15E-17	3.32E-14	-1.9859	-1.25237
PROK1	-1.04201	0.15095	1.90E-11	3.46E-09	-1.33873	-0.745292
ENPP5	-0.391348	0.0691407	2.82E-08	3.41E-06	-0.527256	-0.25544
CD22	0.499889	0.0989499	6.55E-07	5.95E-05	0.305386	0.694391
CD70	0.453215	0.0934838	1.76E-06	0.000127961	0.269457	0.636973
TNFRSF11B	0.360424	0.0790291	6.71E-06	0.000376729	0.205079	0.515769
CNTNAP2	0.490927	0.108057	7.26E-06	0.000376729	0.278522	0.703331
CCL22	0.493554	0.110546	1.03E-05	0.000468951	0.276257	0.710851
GAL	-0.553067	0.131245	3.08E-05	0.00124124	-0.811052	-0.295083
COLEC12	0.45654	0.113027	6.38E-05	0.00231758	0.234366	0.678713
ISM1	0.344182	0.0882699	0.000112448	0.00369512	0.170672	0.517691
COL9A1	0.522344	0.134681	0.000122153	0.00369512	0.257605	0.787083
IL12B	0.582836	0.156397	0.000220789	0.00616511	0.275412	0.890261
TREM2	0.549734	0.150268	0.000286369	0.00742514	0.254356	0.845112
FSTL3	0.484782	0.13412	0.000337668	0.00780745	0.221146	0.748419
GZMA	0.389693	0.108297	0.000358671	0.00780745	0.176817	0.602569
TNFRSF4	0.454156	0.126393	0.000365638	0.00780745	0.205709	0.702602
LGALS9	0.321262	0.0924477	0.000564259	0.0113792	0.139541	0.502984
ROBO1	0.230266	0.066717	0.000614655	0.0117432	0.0991226	0.36141
CD83	0.449343	0.131859	0.000718649	0.0130435	0.190152	0.708533
CXCL9	0.489175	0.144395	0.000771645	0.0133384	0.205342	0.773008
TFF2	0.567379	0.175287	0.00130502	0.0215328	0.222823	0.911936
PLAUR	0.348172	0.110584	0.00175917	0.0269995	0.130801	0.565543
TNFRSF11A	0.606391	0.193582	0.00185561	0.0269995	0.225873	0.986908
MATN2	0.215744	0.0688871	0.00185947	0.0269995	0.0803351	0.351154
SPON1	0.277536	0.0893739	0.00203038	0.0283472	0.101856	0.453215
CXCL10	0.397392	0.132239	0.00281512	0.0378478	0.137454	0.65733
CD79B	0.507824	0.1713	0.00320544	0.0410935	0.171104	0.844543
IL1RN	0.508854	0.172084	0.00328295	0.0410935	0.170594	0.847115
LAMA4	0.24224	0.0832774	0.0038219	0.046245	0.0785437	0.405935
CHRDL1	0.272508	0.0960818	0.00478771	0.0560625	0.0836428	0.461373
SCG3	0.234948	0.0835303	0.00514444	0.0561969	0.070755	0.399141
CD48	0.21387	0.0761064	0.00518521	0.0561969	0.0642696	0.36347
DNER	-0.162903	0.0580714	0.00526362	0.0561969	-0.277052	-0.0487535
CCL7	0.30335	0.109584	0.005888	0.061067	0.0879441	0.518756
IL15RA	0.308061	0.112166	0.00628466	0.0633703	0.0875806	0.528541
CLEC7A	0.494527	0.181109	0.0065909	0.063584	0.138527	0.850527
IL6	0.434949	0.159483	0.00665618	0.063584	0.121458	0.74844
CD160	0.497546	0.18448	0.00727983	0.0677584	0.13492	0.860172
ITGB6	-0.204615	0.0764146	0.00770587	0.0691803	-0.354821	-0.054409
TLR3	0.232227	0.0868805	0.00781375	0.0691803	0.061449	0.403006
CLEC4D	0.463645	0.176258	0.00884187	0.0754785	0.11718	0.81011
CDSN	0.347419	0.132268	0.00894098	0.0754785	0.0874246	0.607414
FCRL6	0.372155	0.142449	0.00931165	0.0768211	0.0921474	0.652162
ERBB3	0.111784	0.0429475	0.00957589	0.0772455	0.0273636	0.196205
REG4	0.314308	0.121694	0.0101408	0.0790224	0.0750977	0.553518
CKAP4	0.337714	0.130915	0.0102315	0.0790224	0.0803787	0.595049
BTN2A1	0.311432	0.12413	0.0124883	0.0928141	0.0674343	0.555431
NCR1	0.343802	0.137095	0.0125286	0.0928141	0.0743189	0.613284
IL24	0.17811	0.0712705	0.0128358	0.0931877	0.0380154	0.318204
CSF1	0.223749	0.0899205	0.0132251	0.0937951	0.0469949	0.400503
OSCAR	0.217426	0.0876213	0.0134788	0.0937951	0.0451916	0.38966
SIRPB1	0.381973	0.15429	0.0136946	0.0937951	0.0786894	0.685257
SCGN	0.303132	0.123372	0.0144143	0.0968962	0.0606236	0.54564
LAMP3	0.281654	0.118944	0.0183425	0.121061	0.0478485	0.515459
LY6D	0.397446	0.169381	0.0194202	0.125884	0.0644984	0.730394
IL10RB	0.242983	0.10396	0.0198973	0.126715	0.038632	0.447333
LGALS4	0.313039	0.134449	0.0203734	0.127509	0.0487559	0.577321
IL12RB1	0.304671	0.13179	0.0212759	0.128826	0.045615	0.563727
FGF5	0.227452	0.0985803	0.0215285	0.128826	0.0336756	0.421228
LILRB4	0.342387	0.148531	0.0216484	0.128826	0.0504234	0.634351
HGF	0.21588	0.0940118	0.0221531	0.129703	0.0310844	0.400677
KLRB1	0.275303	0.121501	0.023973	0.13813	0.0364714	0.514134
IL16	0.269049	0.119504	0.0248812	0.140606	0.0341439	0.503955
VEGFA	0.264392	0.117676	0.0251774	0.140606	0.0330785	0.495704
CD200	0.149835	0.0669415	0.0257283	0.141505	0.0182506	0.28142
CSF3	0.284649	0.127817	0.0264802	0.143467	0.0334032	0.535895
IL18R1	0.182284	0.0824186	0.0275303	0.146963	0.0202759	0.344291
TNFRSF14	0.2769	0.126484	0.0291351	0.151324	0.0282745	0.525525
NFASC	0.154589	0.0706344	0.029181	0.151324	0.0157456	0.293433
LTBR	0.2916	0.133612	0.0296343	0.15151	0.0289634	0.554236
PRSS8	0.220141	0.101452	0.0305783	0.154166	0.0207198	0.419562
CCL20	0.409341	0.189541	0.0313695	0.155988	0.0367665	0.781915
MLN	0.394499	0.184075	0.0326791	0.158871	0.0326697	0.756329
PCDH1	-0.0537907	0.02512	0.0328246	0.158871	-0.103168	-0.00441315
SCRN1	0.36095	0.169494	0.033792	0.161401	0.0277807	0.69412
FASLG	0.206839	0.0975835	0.0346288	0.16325	0.0150225	0.398656
AGER	0.289018	0.136927	0.0353889	0.164695	0.0198649	0.558171
MMP1	0.366466	0.174537	0.0363605	0.167074	0.0233838	0.709548
KRT19	0.378255	0.181727	0.0380024	0.172436	0.0210401	0.73547
CCL21	0.27393	0.132543	0.0393763	0.176464	0.0133949	0.534466
PAPPA	-0.151835	0.0742647	0.0415303	0.181803	-0.297815	-0.00585533
TGFB1	0.20431	0.0999499	0.0415692	0.181803	0.00784133	0.400778
CD6	0.202839	0.10111	0.0454891	0.193917	0.00408969	0.401588
LRRN1	-0.186517	0.0930998	0.0457794	0.193917	-0.369521	-0.00351409
VEGFD	0.184441	0.0921778	0.046048	0.193917	0.00324997	0.365632
LY9	0.136355	0.0682805	0.0464759	0.193917	0.00213851	0.270572
RGS8	0.292869	0.148836	0.0497613	0.20422	0.000306807	0.585431
ANGPTL2	0.176211	0.0896722	0.0500704	0.20422	-5.44e-05	0.352477
FST	0.173868	0.0890982	0.0516758	0.208426	-0.00126923	0.349006
AGRN	0.351987	0.181481	0.0531109	0.21186	-0.00474379	0.708718
TNFSF13	0.202261	0.106832	0.0590143	0.23285	-0.00773475	0.412257
SPINT2	0.235748	0.125662	0.0613473	0.239452	-0.0112623	0.482759
MILR1	0.271933	0.147795	0.0664897	0.255495	-0.0185843	0.56245
TNFRSF13C	0.293174	0.159561	0.066865	0.255495	-0.0204697	0.606817
SLC39A5	0.271902	0.148975	0.068693	0.259205	-0.0209332	0.564737
LAIR1	0.348986	0.191605	0.0692641	0.259205	-0.0276448	0.725617
SIGLEC10	0.170287	0.0937503	0.0700282	0.25939	-0.0139948	0.354569
FCRL2	0.203576	0.114592	0.0763757	0.280044	-0.0216747	0.428826
ARTN	0.198384	0.113399	0.0809523	0.291846	-0.0245213	0.42129
SERPINB8	0.312567	0.17913	0.0817363	0.291846	-0.0395437	0.664677
IL22RA1	0.254988	0.146262	0.0820062	0.291846	-0.032514	0.542489
IFNGR1	0.139619	0.0803351	0.0829572	0.292364	-0.0182936	0.297531
CXCL17	0.225498	0.130619	0.08502	0.296752	-0.031256	0.482253
TNFSF10	0.110843	0.0650752	0.089257	0.308574	-0.0170737	0.238759
MZB1	0.246311	0.146085	0.0925299	0.31649	-0.0408451	0.533466
KLRD1	0.203148	0.121729	0.0958962	0.31649	-0.0361305	0.442427
HSD11B1	-0.152656	0.0917855	0.0970267	0.31649	-0.333076	0.0277637
CRELD2	0.217203	0.131188	0.0985433	0.31649	-0.0406697	0.475075
NELL2	0.128827	0.0779414	0.0991094	0.31649	-0.0243798	0.282034
F2R	0.251892	0.152418	0.0991567	0.31649	-0.0477111	0.551495
EPO	0.382333	0.23161	0.0995401	0.31649	-0.0729357	0.837602
PTPRM	-0.0951349	0.0576617	0.0997203	0.31649	-0.208479	0.0182089
IL17C	0.308512	0.187672	0.100953	0.31649	-0.0603897	0.677414
IL3RA	-0.12869	0.0783159	0.101091	0.31649	-0.282634	0.0252529
IFNG	0.45704	0.278174	0.101137	0.31649	-0.089759	1.00384
IL1RL2	0.163474	0.100323	0.103967	0.322566	-0.0337279	0.360676
SMPDL3A	-0.225903	0.139782	0.106826	0.328627	-0.500667	0.0488617
BSG	0.147147	0.0936912	0.117046	0.357038	-0.0370192	0.331313
CCN2	0.182742	0.11701	0.119102	0.358263	-0.0472608	0.412745
EPHA1	0.149482	0.0958359	0.119573	0.358263	-0.0388996	0.337864
CCL26	-0.222462	0.142947	0.120408	0.358263	-0.503449	0.0585259
HLA_DRA	0.203944	0.13224	0.123779	0.365132	-0.0559974	0.463884
OMD	0.165329	0.10766	0.12538	0.365132	-0.0462948	0.376952
CD276	0.140671	0.0916888	0.125734	0.365132	-0.0395592	0.3209
NME3	0.0738499	0.0483548	0.127456	0.365264	-0.0211995	0.168899
FCAR	0.159564	0.10457	0.127792	0.365264	-0.0459865	0.365115
CEACAM21	0.267619	0.176857	0.130987	0.368582	-0.0800229	0.615261
SPINK4	0.284218	0.188064	0.131474	0.368582	-0.0854541	0.65389
IL5	-0.715237	0.474827	0.132744	0.368582	-1.64859	0.218115
LTO1	0.162507	0.10796	0.133015	0.368582	-0.0497057	0.37472
NCF2	-0.470209	0.315707	0.137142	0.377141	-1.09078	0.150367
TGFA	0.161625	0.109373	0.140233	0.382741	-0.0533666	0.376616
CD4	0.135345	0.0929595	0.146156	0.395931	-0.0473824	0.318073
IFNLR1	0.108616	0.0748989	0.147764	0.397321	-0.0386106	0.255842
CTSO	0.0998807	0.0694315	0.151028	0.403112	-0.0365986	0.23636
FABP9	0.207654	0.146026	0.155763	0.412716	-0.0793844	0.494692
TPSAB1	0.119408	0.0842219	0.157002	0.412983	-0.0461442	0.28496
IL15	0.110178	0.0786524	0.162012	0.423095	-0.0444268	0.264783
ADA	0.135329	0.097861	0.167446	0.431484	-0.0570336	0.327691
GALNT3	0.146938	0.106295	0.167601	0.431484	-0.0620029	0.355879
B4GALT1	0.157041	0.114166	0.169699	0.433807	-0.0673713	0.381454
FABP1	0.337282	0.246758	0.172407	0.43673	-0.147762	0.822326
LIFR	0.0831761	0.0609717	0.173248	0.43673	-0.0366741	0.203026
IL4R	0.161711	0.122071	0.185984	0.465601	-0.0782389	0.401662
CCL4	-0.144783	0.110462	0.190678	0.474084	-0.361914	0.0723482
STX8	0.226588	0.176967	0.201115	0.496632	-0.121269	0.574446
SIT1	0.163598	0.128681	0.204312	0.500417	-0.0893452	0.416542
DECR1	0.288803	0.228205	0.206384	0.500417	-0.159773	0.737379
CXADR	0.212353	0.167998	0.206929	0.500417	-0.117876	0.542582
CXCL8	0.189252	0.150425	0.209054	0.500417	-0.106434	0.484938
CCL13	0.170508	0.135671	0.209541	0.500417	-0.0961776	0.437193
ENAH	0.162663	0.131413	0.216485	0.511728	-0.0956506	0.420977
MAPK9	0.120889	0.0980975	0.218517	0.511728	-0.0719378	0.313717
IL7	0.197402	0.160446	0.219266	0.511728	-0.117982	0.512786
CXCL3	0.269799	0.220135	0.221038	0.511728	-0.162914	0.702513
CD40	0.18516	0.15186	0.223426	0.511728	-0.113346	0.483666
SCGB3A2	0.21674	0.17784	0.223632	0.511728	-0.132833	0.566314
SH2D1A	0.257825	0.211814	0.224208	0.511728	-0.158532	0.674182
IL1R2	-0.0717454	0.0592562	0.226671	0.511728	-0.188224	0.0447327
FGF19	0.17107	0.141442	0.227166	0.511728	-0.106958	0.449098
CCL23	0.130071	0.107824	0.228374	0.511728	-0.0818747	0.342016
SIGLEC1	0.124695	0.105199	0.236563	0.526823	-0.0820911	0.331482
JCHAIN	0.0964818	0.0823308	0.241914	0.531095	-0.0653532	0.258317
PRDX3	0.223289	0.191023	0.243108	0.531095	-0.1522	0.598778
IL17RB	-0.129244	0.110911	0.244566	0.531095	-0.347257	0.0887699
CST7	0.264216	0.226956	0.245021	0.531095	-0.181905	0.710336
CRHBP	0.0876163	0.0753847	0.245796	0.531095	-0.0605651	0.235798
ENPP7	0.190009	0.164514	0.248763	0.531968	-0.133371	0.513389
TNFSF11	0.147722	0.128	0.249131	0.531968	-0.103884	0.399327
C1QA	0.0715561	0.0628863	0.25583	0.540297	-0.0520575	0.19517
ADGRE2	0.0935515	0.0822827	0.256211	0.540297	-0.0681891	0.255292
CRIM1	0.0814535	0.0718362	0.257497	0.540297	-0.0597527	0.22266
AMBN	-0.0656221	0.0580557	0.258987	0.5403	-0.17974	0.0484962
GOPC	0.244986	0.217725	0.261149	0.541697	-0.18299	0.672961
PGF	0.149769	0.134758	0.267039	0.550768	-0.11512	0.414659
IL32	0.127689	0.117978	0.279742	0.573709	-0.104218	0.359595
CXCL1	0.222597	0.209399	0.288384	0.582663	-0.189012	0.634206
WNT9A	0.123598	0.116631	0.289879	0.582663	-0.10566	0.352855
SLAMF1	0.135226	0.128447	0.293051	0.582663	-0.117258	0.387711
TNFAIP8	0.136445	0.129627	0.293135	0.582663	-0.118359	0.39125
ESM1	0.100465	0.095496	0.293395	0.582663	-0.0872488	0.288178
BTN3A2	0.129028	0.122734	0.293739	0.582663	-0.112227	0.370283
PRELP	0.0804614	0.0771615	0.297661	0.586134	-0.0712126	0.232135
EIF4G1	0.187111	0.179831	0.298718	0.586134	-0.166377	0.540599
TRAF2	0.19424	0.188898	0.304415	0.594101	-0.177071	0.56555
HEXIM1	0.188204	0.184328	0.307834	0.59756	-0.174124	0.550532
ITM2A	0.120689	0.119783	0.31425	0.606769	-0.114765	0.356142
ARNT	-0.167389	0.16845	0.320943	0.612773	-0.498506	0.163727
MANF	0.234534	0.236159	0.321228	0.612773	-0.229676	0.698743
MICB_MICA	0.37619	0.380818	0.323799	0.612773	-0.372371	1.12475
IL1A	0.092627	0.0938915	0.324444	0.612773	-0.0919326	0.277187
PSIP1	0.242629	0.246632	0.3258	0.612773	-0.242168	0.727425
PKLR	0.172367	0.176281	0.328742	0.615121	-0.174144	0.518878
SHMT1	0.171483	0.177912	0.33567	0.624275	-0.178232	0.521199
TNFRSF13B	0.0999157	0.103963	0.337074	0.624275	-0.104441	0.304273
KYNU	-0.083716	0.0876864	0.340272	0.626999	-0.256078	0.0886464
PDLIM7	0.258666	0.274531	0.346629	0.635487	-0.28097	0.798303
CD244	0.0713101	0.0765085	0.351847	0.641302	-0.0790802	0.2217
PLXNA4	0.188213	0.202658	0.353572	0.641302	-0.210147	0.586572
CXCL14	-0.0854087	0.0924266	0.355984	0.641302	-0.267089	0.0962714
PNPT1	0.153148	0.166367	0.357822	0.641302	-0.173875	0.48017
FLT3LG	0.0669292	0.0728295	0.358635	0.641302	-0.0762295	0.210088
NBN	0.207118	0.226406	0.36082	0.642047	-0.237921	0.652157
NFATC3	-0.11356	0.125678	0.366741	0.647233	-0.3606	0.133481
CCL24	0.119079	0.13195	0.367336	0.647233	-0.140291	0.378449
HSPA1A	0.14069	0.156467	0.369083	0.647233	-0.166873	0.448252
SMOC2	0.113219	0.128769	0.379777	0.662785	-0.139899	0.366337
JUN	0.126896	0.147169	0.389048	0.675716	-0.16239	0.416182
EDAR	0.155457	0.185742	0.403099	0.694057	-0.209651	0.520566
PTH1R	0.0906186	0.108349	0.403433	0.694057	-0.12236	0.303597
IL2RB	0.0957027	0.115288	0.406945	0.694516	-0.130915	0.32232
PLA2G4A	0.170206	0.205292	0.407526	0.694516	-0.23333	0.573743
ADAM23	0.0703207	0.0855386	0.411494	0.698002	-0.09782	0.238461
ALDH3A1	0.137139	0.169108	0.417855	0.705391	-0.195272	0.469549
IL17A	0.153977	0.192193	0.423499	0.705391	-0.223812	0.531765
ARHGEF12	0.177308	0.221557	0.424002	0.705391	-0.258199	0.612816
NUDC	0.108535	0.135949	0.425123	0.705391	-0.158696	0.375766
FIS1	0.131507	0.164881	0.425566	0.705391	-0.192596	0.455609
IL4	-0.314718	0.399204	0.430932	0.708394	-1.09942	0.469985
TPP1	0.09631	0.122257	0.431281	0.708394	-0.144007	0.336627
IRAK1	0.152935	0.199099	0.442843	0.722762	-0.238428	0.544298
EPCAM	0.107956	0.140905	0.444011	0.722762	-0.169016	0.384928
NCLN	-0.105982	0.142492	0.457428	0.741279	-0.386074	0.174109
ITGA11	-0.0599052	0.0810607	0.460313	0.742638	-0.219244	0.0994334
IRAK4	0.165978	0.227305	0.465678	0.74797	-0.280828	0.612783
TPT1	-0.0937039	0.130149	0.471943	0.750091	-0.349533	0.162125
LAT	0.130117	0.181531	0.473915	0.750091	-0.226714	0.486948
WFIKKN2	-0.0598914	0.0836481	0.474397	0.750091	-0.224316	0.104533
HCLS1	-0.107065	0.150785	0.478069	0.750091	-0.403459	0.189328
TANK	0.109796	0.154709	0.478292	0.750091	-0.194311	0.413903
CASP2	0.127051	0.179474	0.479397	0.750091	-0.225735	0.479837
ANGPTL4	0.0812649	0.116095	0.484327	0.751866	-0.14694	0.30947
CXCL6	0.127099	0.182028	0.485418	0.751866	-0.230708	0.484906
CCL3	-0.144549	0.207651	0.486745	0.751866	-0.552722	0.263625
NPPC	-0.141745	0.205497	0.490725	0.754802	-0.545684	0.262194
PRKAB1	0.112932	0.165126	0.494409	0.757259	-0.211651	0.437514
METAP1D	0.139228	0.208829	0.505327	0.766104	-0.27126	0.549716
VASH1	0.131916	0.197998	0.505618	0.766104	-0.257281	0.521114
SCGB1A1	-0.124728	0.187604	0.506515	0.766104	-0.493495	0.244039
TBC1D5	0.170134	0.26809	0.526027	0.792314	-0.356842	0.69711
FCRL3	0.0788075	0.125136	0.529185	0.793778	-0.167168	0.324783
ICAM4	-0.0675007	0.110741	0.542501	0.810402	-0.285181	0.15018
PRDX5	0.0894084	0.149413	0.549898	0.816802	-0.204287	0.383104
MYO9B	0.132107	0.221857	0.55186	0.816802	-0.303992	0.568205
IL5RA	-0.0643732	0.108564	0.553535	0.816802	-0.277774	0.149028
ANGPT1	0.100844	0.17323	0.56079	0.82034	-0.23967	0.441357
IL18	0.0837292	0.144107	0.561539	0.82034	-0.199537	0.366995
DBNL	0.124865	0.215552	0.562713	0.82034	-0.298838	0.548568
FOXO1	-0.123523	0.214889	0.56572	0.821426	-0.545924	0.298877
NRTN	-0.118168	0.209097	0.572287	0.82344	-0.529183	0.292848
CCL17	0.110645	0.196324	0.57334	0.82344	-0.275263	0.496554
BACH1	-0.102675	0.183441	0.575974	0.82344	-0.463259	0.25791
NTF3	0.0536033	0.0962004	0.577686	0.82344	-0.135495	0.242701
GLOD4	0.0555603	0.100735	0.581553	0.82344	-0.142452	0.253572
MAP2K6	0.11749	0.2131	0.581699	0.82344	-0.301395	0.536374
IDS	0.0152547	0.0277632	0.582986	0.82344	-0.0393186	0.0698279
HPCAL1	0.0836462	0.155402	0.590686	0.828804	-0.221822	0.389115
FXYD5	0.107744	0.20053	0.591351	0.828804	-0.286432	0.501919
CRKL	0.118515	0.226182	0.600569	0.835288	-0.326083	0.563114
CD58	-0.0238148	0.0454508	0.600579	0.835288	-0.113156	0.0655265
CLIP2	0.113767	0.218551	0.602956	0.835393	-0.315832	0.543366
PPP1R9B	0.104129	0.203828	0.609713	0.841543	-0.296529	0.504787
CEP164	-0.0628636	0.125029	0.615376	0.846143	-0.30863	0.182903
CD200R1	-0.031183	0.062527	0.618245	0.846879	-0.15409	0.0917243
CLEC4C	0.0566763	0.11599	0.625359	0.853403	-0.171321	0.284673
PON3	0.0665283	0.13995	0.63477	0.861512	-0.208566	0.341623
IL17F	0.0869218	0.184234	0.637316	0.861512	-0.275222	0.449065
ICA1	0.0973441	0.207004	0.638421	0.861512	-0.309558	0.504246
DNPH1	0.063706	0.136471	0.640879	0.861626	-0.20455	0.331962
LGMN	0.0356244	0.0774667	0.645851	0.862518	-0.11665	0.187898
ATP5IF1	0.106926	0.232827	0.646295	0.862518	-0.350735	0.564587
TRIM5	0.0824796	0.181445	0.649654	0.863826	-0.274181	0.43914
NUB1	0.0996819	0.225362	0.658487	0.872375	-0.343305	0.542669
AMN	0.060733	0.138953	0.662284	0.874214	-0.212404	0.33387
AOC1	-0.0660403	0.155352	0.670983	0.878967	-0.371411	0.239331
MMP10	0.0529852	0.126308	0.675071	0.878967	-0.195294	0.301264
WAS	0.127792	0.308302	0.678719	0.878967	-0.478228	0.733813
FKBP1B	0.127284	0.30851	0.680129	0.878967	-0.479145	0.733713
DFFA	0.0735386	0.17892	0.681273	0.878967	-0.278159	0.425236
PDGFB	0.0813085	0.198509	0.682313	0.878967	-0.308895	0.471512
SRPK2	0.0841738	0.211363	0.690655	0.878967	-0.331296	0.499643
CD84	0.0331368	0.0835028	0.691693	0.878967	-0.131002	0.197276
NCK2	0.0909662	0.229266	0.691739	0.878967	-0.359695	0.541627
LSP1	0.056522	0.142972	0.692798	0.878967	-0.224514	0.337558
MEGF10	0.0308641	0.0782116	0.693323	0.878967	-0.122874	0.184602
CTSC	-0.0443486	0.114253	0.698094	0.878967	-0.268932	0.180235
IL33	-0.0462213	0.120113	0.700572	0.878967	-0.282325	0.189882
GBP2	0.0919857	0.240022	0.701738	0.878967	-0.379817	0.563789
SKAP2	0.0804186	0.210185	0.702205	0.878967	-0.332736	0.493573
PNLIPRP2	0.153761	0.408841	0.707042	0.88198	-0.649885	0.957407
LY75	0.0298508	0.0801087	0.709614	0.882157	-0.127616	0.187318
HLA_E	0.040977	0.111936	0.714496	0.885194	-0.179053	0.261007
NT5C3A	0.0820898	0.227635	0.718566	0.887209	-0.365365	0.529545
DNAJA2	0.0549808	0.165124	0.739327	0.909749	-0.269599	0.37956
PIK3AP1	0.0572849	0.178081	0.747857	0.913389	-0.292763	0.407332
PTX3	-0.0332104	0.104618	0.751066	0.913389	-0.238855	0.172434
CD40LG	0.0592901	0.187664	0.752208	0.913389	-0.309595	0.428176
LAP3	-0.0467284	0.14865	0.753411	0.913389	-0.338925	0.245469
CRLF1	-0.0197504	0.0632301	0.754925	0.913389	-0.14404	0.104539
ANXA11	-0.0226623	0.0733854	0.757618	0.913389	-0.166914	0.121589
IL10	0.0505888	0.166551	0.761474	0.913389	-0.276795	0.377973
TIMP3	-0.0682889	0.229304	0.765997	0.913389	-0.519024	0.382447
CTRC	-0.0516206	0.179795	0.774172	0.913389	-0.405038	0.301797
CCL28	0.0453081	0.159361	0.776313	0.913389	-0.267942	0.358559
EIF5A	-0.0224163	0.0790672	0.776927	0.913389	-0.177836	0.133004
TRIM21	-0.0475299	0.171287	0.781544	0.913389	-0.384224	0.289164
IL2	0.0332262	0.12138	0.784423	0.913389	-0.205367	0.27182
IL20	-0.0255611	0.0947856	0.787545	0.913389	-0.211878	0.160756
IL13	-0.0441399	0.165065	0.789286	0.913389	-0.368602	0.280323
PARP1	0.0580282	0.218151	0.790371	0.913389	-0.370785	0.486841
CLEC4A	-0.0273581	0.103875	0.792391	0.913389	-0.231541	0.176825
TNFSF12	-0.0184434	0.07061	0.794067	0.913389	-0.157239	0.120353
PREB	0.0214032	0.0820628	0.794364	0.913389	-0.139905	0.182712
PTPN6	0.0438605	0.16889	0.795225	0.913389	-0.288122	0.375843
IKBKG	0.0517419	0.199999	0.795986	0.913389	-0.341389	0.444873
OSM	0.048251	0.188067	0.797643	0.913389	-0.321427	0.417929
IL17D	-0.039226	0.161518	0.808235	0.922608	-0.356717	0.278265
CXCL12	-0.025277	0.108254	0.81549	0.925791	-0.238069	0.187515
EGLN1	0.0535801	0.230274	0.816124	0.925791	-0.399062	0.506222
SLAMF7	-0.0262119	0.116081	0.821463	0.928944	-0.25439	0.201966
CLSTN2	0.0222749	0.103176	0.829177	0.932959	-0.180534	0.225084
BCR	0.0428593	0.203303	0.833134	0.932959	-0.356766	0.442485
MPIG6B	0.0370099	0.177417	0.834859	0.932959	-0.311733	0.385752
MEPE	-0.0166371	0.0799679	0.835294	0.932959	-0.173827	0.140553
CCL11	0.0157677	0.0801426	0.844122	0.939181	-0.141766	0.173302
CCL25	0.020962	0.107887	0.846039	0.939181	-0.191108	0.233032
CKMT1A_CKMT1B	0.0367637	0.198373	0.853064	0.942704	-0.353173	0.4267
SAMD9L	0.0344995	0.187893	0.854407	0.942704	-0.334837	0.403836
TNF	0.02347	0.144149	0.870741	0.950978	-0.259879	0.306819
IL20RA	-0.0189981	0.118127	0.872307	0.950978	-0.251196	0.2132
AGRP	0.0243272	0.151334	0.872367	0.950978	-0.273146	0.3218
PSMG3	0.0226173	0.151491	0.881391	0.950978	-0.275164	0.320398
IL1B	-0.0331089	0.223172	0.882133	0.950978	-0.471791	0.405574
CLEC4G	0.0120596	0.0813224	0.882183	0.950978	-0.147793	0.171912
FGF2	-0.0257825	0.177485	0.884571	0.950978	-0.374659	0.323094
RABGAP1L	0.0250773	0.172641	0.884578	0.950978	-0.314278	0.364432
DAPP1	0.036893	0.256007	0.885484	0.950978	-0.466331	0.540117
CDON	0.00876861	0.0646718	0.892214	0.954912	-0.118355	0.135892
PADI2	-0.0247821	0.186598	0.894408	0.954912	-0.391573	0.342009
RAB37	0.0250353	0.200141	0.900514	0.958611	-0.368375	0.418446
GMPR	-0.015931	0.140859	0.910006	0.961273	-0.292813	0.260951
NFATC1	-0.0238581	0.21279	0.910782	0.961273	-0.442133	0.394417
ACTN4	-0.0111173	0.0993529	0.910959	0.961273	-0.206412	0.184178
DAG1	0.0101235	0.109567	0.926429	0.973818	-0.205249	0.225496
DGKZ	-0.012219	0.135542	0.928212	0.973818	-0.278651	0.254213
BANK1	0.0155674	0.214656	0.942221	0.985666	-0.406374	0.437509
IL11	0.00853525	0.146313	0.953509	0.988717	-0.279067	0.296137
DPP10	0.00533651	0.0945134	0.955	0.988717	-0.180446	0.191119
LHPP	0.00850402	0.156281	0.956631	0.988717	-0.298693	0.315701
SELPLG	-0.00496756	0.0924403	0.95717	0.988717	-0.186675	0.17674
IL10RA	-0.00631518	0.124503	0.959571	0.988717	-0.251048	0.238417
RAB6A	-0.00725166	0.150059	0.96148	0.988717	-0.302217	0.287714
EGF	0.00835773	0.217318	0.96934	0.993985	-0.418817	0.435533
SPRY2	0.00846399	0.266158	0.974646	0.995383	-0.514714	0.531642
AXIN1	0.00536257	0.213432	0.979967	0.995383	-0.414173	0.424899
PRKCQ	0.00294459	0.118249	0.980145	0.995383	-0.229495	0.235384
YTHDF3	-0.00488584	0.224538	0.98265	0.995383	-0.446254	0.436482
SULT2A1	0.00287612	0.200862	0.988582	0.995383	-0.391953	0.397705
MERTK	0.00110545	0.0814267	0.989175	0.995383	-0.158952	0.161163
ITGA6	0.00166481	0.162553	0.991833	0.995383	-0.31786	0.32119
MGMT	0.00217889	0.236082	0.992641	0.995383	-0.461881	0.466238
MVK	-0.00088354	0.195211	0.996391	0.996391	-0.384603	0.382836

## Sheet: Fig. 6
Protein	Beta Coefficient Age-Sex Interaction	P-value	Q-value	Beta Coefficient ≤47	P-value	Beta Coefficient >47	P-value
C1QA	-0.153301	0.349614	0.127661	0.320859	0.0418961	0.17735	0.254131
CD160	0.662045	0.000223017	0.00118459	-0.00559277	0.960355	0.5793	0.00705761
CSF1	0.312953	0.0521612	0.028668	0.169657	0.256133	0.405185	0.0127952
CXCL10	0.512957	0.000621752	0.00192214	-0.109955	0.534219	0.376554	0.0027006
CXCL12	0.0885613	0.579644	0.191936	0.0094551	0.952197	-0.0308957	0.814738
GBP2	0.344551	0.0621262	0.0321558	-0.157859	0.350938	0.0622458	0.700266
GMPR	0.438539	0.000801858	0.00211448	-0.333151	0.00327043	-0.0135929	0.909528
HLA-DRA	0.405981	0.0166943	0.0117881	-0.27585	0.073156	0.252835	0.122132
IL15	0.120042	0.481973	0.16471	0.158992	0.284458	0.227514	0.160963
IL15RA	0.575361	0.000260973	0.00118459	-0.199623	0.111512	0.475108	0.00606494
IL2RB	0.220592	0.206046	0.0822819	-0.198342	0.269449	0.12189	0.405695
IL4R	0.239931	0.141912	0.0601188	-0.0157764	0.905852	0.233218	0.183226
IL7	0.455958	0.000333349	0.00142171	-0.0785974	0.586391	0.140361	0.217226
LAMP3	0.297881	0.0496263	0.0274161	-0.0515672	0.734379	0.314585	0.018077
LAP3	0.410001	0.0342983	0.0204301	-0.254786	0.179724	-0.042373	0.752325
LILRB4	0.447181	0.00624487	0.00628159	-0.0924832	0.533781	0.417851	0.0210881
NUB1	0.418809	0.00279986	0.00377887	-0.195485	0.183465	0.0556852	0.656965
PARP1	0.288834	0.057124	0.0301502	-0.346106	0.026623	0.0331865	0.789634
PNPT1	0.155235	0.344566	0.12625	0.00724174	0.965709	0.12184	0.355911
SAMD9L	0.394974	0.00770577	0.00690432	-0.24599	0.104431	0.0249438	0.853594
TRIM21	0.454348	0.00172942	0.00297413	-0.365625	0.0138705	-0.0342409	0.78108
TRIM5	0.376234	0.015253	0.010915	-0.14686	0.363837	0.0592473	0.647866

## Sheet: Fig. 6c
Women >47			Women <47			Men >47			Men <47
Mean	95%ile	5%ile	Mean	95%ile	5%ile	Mean	95%ile	5%ile	Mean	95%ile	5%ile
0.198725	0.321112	0.0763393	-0.157639	-0.0432746	-0.272003	0.0060915	0.057369	-0.0451859	-0.0108335	0.0400855	-0.0617524

## Sheet: Fig. 7
Subgroup	Mean Composite IL-6 Pathway Score	5%-ile value	95%-ile value	Mean Composite Coagulation Pathway Score	5%-ile value	95%-ile value
Women Age >47	0.236174	0.0999103	0.372437	0.152908	0.0191579	0.286659
Women Age ≤47	-0.151392	-0.261314	-0.0414687	-0.107651	-0.22963	0.0143283
Men Age >47	0.0088858	-0.0478931	0.0656647	0.0168803	-0.0377481	0.0715088
Men Age ≤47	-0.0217232	-0.0730353	0.0295889	-0.0217271	-0.0798807	0.0364265

## Sheet: Fig. 8a
Protein	Coefficient	Standard Error	P-value	Mortality Q-value	Mortality.HR	MortalityUpDown	Q-value
ENPP5	-0.52	0.09	1.91e-08	0.000473728	0.58	Decreased	8.57e-07
NPPC	-0.78	0.13	2.34e-08	0.04	1.22	Increased	8.57e-07
MERTK	-0.25	0.07	0.000338541	0.01	1.65	Increased	0.00643344
ITGB6	-0.31	0.08	0.000351263	0.000113252	2.33	Increased	0.00643344
PIK3AP1	-0.59	0.2	0.00317003	0.04	1.21	Increased	0.0464477
FABP1	-0.66	0.23	0.00454363	0.01	1.2		0.0554782
WNT9A	-0.18	0.07	0.01	9.82e-06	1.66		0.0814007
COLEC12	0.16	0.06	0.01	2.27e-05	1.88		0.0814007
LRRN1	-0.26	0.1	0.01	0.03	0.59		0.0814007
SIRPB1	-0.21	0.09	0.02	5.57e-08	1.77		0.104658
VEGFD	0.2	0.09	0.02	0.000109042	1.94		0.104658
IL6	0.49	0.21	0.02	0.000119871	1.38		0.104658
CCL23	-0.22	0.1	0.02	0.00272259	1.65		0.104658
HLA_E	-0.19	0.08	0.02	0.00599075	1.49		0.104658
CXCL9	-0.33	0.15	0.03	0.000129336	1.54		0.129283
TNFRSF11B	0.17	0.08	0.03	0.000565738	1.93		0.129283
TPP1	-0.23	0.11	0.03	0.01	1.39		0.129283
SPINT2	-0.24	0.12	0.04	3.68e-08	1.83		0.139544
CXADR	-0.25	0.13	0.04	2.18e-07	1.55		0.139544
C1QA	0.12	0.06	0.04	1.39e-05	2.86		0.139544
CD22	0.25	0.12	0.04	0.000212104	0.58		0.139544
FGF2	-0.36	0.18	0.05	0.00735926	1.32		0.156987
FSTL3	0.14	0.07	0.06	1.62e-08	1.92		0.156987
CCL11	-0.15	0.08	0.06	0.00120165	2.11		0.156987
CRHBP	-0.12	0.07	0.06	0.00902415	2.14		0.156987
SMOC2	-0.19	0.1	0.06	0.01	1.45		0.156987
IL18	-0.32	0.18	0.06	0.03	1.28		0.156987
CTSC	-0.21	0.11	0.06	0.04	1.35		0.156987
BSG	-0.07	0.04	0.07	3.26e-06	2		0.165427
IL17C	-0.29	0.16	0.07	0.0063483	1.26		0.165427
AGRP	-0.22	0.12	0.07	0.01	1.34		0.165427
CLEC4G	-0.13	0.08	0.08	0.0091981	1.83		0.183152
PREB	-0.12	0.07	0.09	0.00146701	1.72		0.199802
PRSS8	-0.17	0.1	0.1	3.68e-08	1.97		0.209316
NFASC	-0.12	0.08	0.1	0.000992748	2.13		0.209316
CLSTN2	-0.14	0.09	0.11	7.94e-05	1.63		0.21207
IL15RA	-0.12	0.08	0.11	0.000486258	1.68		0.21207
PTX3	0.2	0.13	0.11	0.00927967	1.64		0.21207
CD276	0.12	0.08	0.12	3.26e-06	2.33		0.225417
DAG1	-0.21	0.14	0.13	0.01	1.54		0.238097
MATN2	0.07	0.05	0.14	0.00436928	2.23		0.250158
TNF	-0.27	0.19	0.15	0.04	1.21		0.258567
PLAUR	0.11	0.08	0.16	5.95e-09	2.21		0.258567
IDS	0.03	0.02	0.16	0.000118505	0.31		0.258567
CCL24	-0.23	0.17	0.16	0.01	1.38		0.258567
CXCL8	-0.24	0.17	0.17	0.00156209	1.42		0.258567
IL22RA1	-0.14	0.1	0.17	0.01	1.31		0.258567
CD4	-0.13	0.09	0.17	0.03	1.52		0.258567
TNFRSF14	-0.11	0.08	0.18	3.26e-06	1.74		0.258567
PGF	-0.08	0.06	0.18	3.53e-06	1.67		0.258567
TIMP3	-0.39	0.29	0.18	0.00782003	1.24		0.258567
TREM2	0.2	0.15	0.19	5.95e-09	1.7		0.261645
LAIR1	0.22	0.17	0.2	0.000183312	1.34		0.261645
BTN3A2	-0.12	0.09	0.2	0.000992748	1.54		0.261645
KLRB1	-0.11	0.09	0.2	0.00495939	1.53		0.261645
EGLN1	-0.33	0.26	0.2	0.01	1.17		0.261645
CD40	-0.19	0.16	0.21	0.02	1.33		0.269908
AGRN	0.11	0.1	0.24	0.000156484	1.37		0.298009
SERPINB8	-0.24	0.21	0.24	0.000731283	1.31		0.298009
CSF1	0.09	0.08	0.25	2.08e-06	2.42		0.300249
MMP10	0.12	0.11	0.25	0.000614126	1.65		0.300249
SCG3	0.08	0.07	0.26	0.00830419	1.63		0.306164
IL1RN	0.22	0.2	0.27	0.000718026	1.3		0.306164
CD79B	-0.11	0.11	0.28	0.000106075	1.51		0.306164
IL15	0.07	0.07	0.28	0.00029971	1.98		0.306164
MZB1	0.14	0.13	0.28	0.00316243	1.44		0.306164
BCR	-0.26	0.24	0.28	0.02	1.25		0.306164
REG4	-0.1	0.1	0.31	0.00392392	1.59		0.32444
IL17D	-0.12	0.12	0.31	0.00573002	1.21		0.32444
CD48	-0.07	0.07	0.31	0.03	1.73		0.32444
CLEC7A	-0.09	0.1	0.35	3.26e-06	1.57		0.356128
B4GALT1	0.1	0.11	0.35	0.000119871	1.83		0.356128
OSCAR	0.07	0.08	0.41	9.88e-05	2.49		0.405904
SLAMF1	-0.1	0.12	0.41	0.00428769	1.53		0.405904
CKAP4	-0.06	0.07	0.42	1.77e-07	1.81		0.408034
TGFB1	-0.09	0.11	0.43	0.0043662	1.74		0.408034
LGALS4	-0.09	0.12	0.43	0.03	1.32		0.408034
IFNGR1	-0.03	0.04	0.44	1.5e-06	2.28		0.408034
VEGFA	-0.11	0.14	0.44	1.91e-06	1.82		0.408034
CD83	0.06	0.08	0.45	0.000568971	1.5		0.412091
IL18R1	-0.06	0.08	0.46	0.00127332	1.86		0.416048
CDSN	-0.08	0.11	0.48	0.000303274	1.56		0.423676
ENAH	-0.1	0.14	0.48	0.00219504	1.49		0.423676
CCL7	-0.09	0.14	0.49	0.00272259	1.51		0.427354
CRELD2	-0.09	0.14	0.51	0.00040945	1.69		0.434453
KRT19	-0.1	0.15	0.51	0.00272259	1.37		0.434453
LILRB4	-0.07	0.12	0.53	2.84e-06	1.62		0.4463
SCRN1	-0.12	0.2	0.55	0.00782003	1.32		0.457879
CHRDL1	0.05	0.09	0.57	0.00069758	2.27		0.463984
ADAM23	0.04	0.08	0.57	0.00530868	2.04		0.463984
SLC39A5	-0.07	0.14	0.6	0.000110865	1.47		0.477787
IL12RB1	-0.05	0.11	0.6	0.0024787	1.5		0.477787
FCAR	0.05	0.11	0.63	0.00384201	1.6		0.48352
SCGB3A2	-0.06	0.14	0.63	0.01	1.27		0.48352
TANK	-0.09	0.2	0.63	0.04	1.28		0.48352
TGFA	0.05	0.12	0.65	0.000486258	1.6		0.48352
TNFRSF4	-0.04	0.09	0.65	0.000568971	1.66		0.48352
AGER	0.04	0.09	0.65	0.00172931	1.46		0.48352
SIGLEC10	-0.03	0.08	0.66	7.33e-05	1.8		0.48352
ADGRE2	-0.03	0.08	0.66	0.00885592	1.77		0.48352
SPON1	0.03	0.09	0.67	4.06e-07	2.62		0.485986
LTBR	0.02	0.06	0.69	1.62e-08	1.79		0.495587
IL10RB	0.02	0.06	0.71	0.00390896	1.64		0.505001
CST7	-0.06	0.19	0.73	0.0024787	1.23		0.509336
LAMP3	-0.04	0.13	0.73	0.02	1.37		0.509336
MILR1	0.03	0.12	0.76	0.01	1.4		0.520536
HGF	0.03	0.11	0.77	2.37e-06	2.13		0.520536
F2R	-0.04	0.16	0.77	0.000733015	1.54		0.520536
EPHA1	0.02	0.09	0.79	0.000568971	1.93		0.520536
TFF2	0.03	0.12	0.8	7.92e-06	1.49		0.520536
SIGLEC1	-0.02	0.11	0.8	5.35e-05	1.74		0.520536
LGALS9	0.02	0.09	0.81	3.26e-05	2.22		0.520536
SCGN	0.02	0.11	0.81	0.03	1.44		0.520536
ESM1	0.01	0.08	0.81	0.03	1.5		0.520536
TNFSF13	-0.01	0.09	0.83	2.76e-07	1.94		0.52329
CLEC4D	0.03	0.16	0.83	7.19e-05	1.56		0.52329
NCR1	0.01	0.08	0.84	0.00491821	1.53		0.52329
ANGPTL4	0.01	0.1	0.85	2.12e-08	2.25		0.52329
BTN2A1	0.01	0.05	0.85	1.5e-06	1.77		0.52329
FGF5	-0.01	0.08	0.87	0.000119871	1.87		0.527477
IL24	-0.01	0.08	0.88	0.00272259	1.86		0.527477
TNFRSF11A	0.01	0.09	0.89	5.95e-06	1.44		0.527477
CRIM1	0.00636969	0.05	0.89	3.82e-05	2.4		0.527477
IL4R	-0.01	0.09	0.9	3.52e-06	1.73		0.527477
MLN	0.02	0.22	0.9	0.002626	1.33		0.527477
PRELP	-0.00445284	0.04	0.92	0.0024787	1.96		0.534919
LY6D	-0.00633405	0.08	0.94	0.0003521	1.42		0.538008
SPINK4	0.01	0.14	0.94	0.00303543	1.33		0.538008
CD160	-0.00480349	0.09	0.96	0.00316243	1.35		0.545195
KLRD1	-0.00329093	0.12	0.97	0.00493276	1.57		0.546637
FST	-0.00079529	0.1	0.99	1.41e-07	2.41		0.553649

## Sheet: Fig. 8b
Protein	Coefficient	Standard Error	P-value	Mortality Q-value	Mortality HR	MortalityUpDown	Q-value
ENPP5	-0.39	0.06	2.82e-08	0.000473728	0.58	Decreased	8.81e-07
CD22	0.49	0.09	6.55e-07	0.000212104	0.58	Decreased	1.03e-05
TNFRSF11B	0.36	0.07	6.71e-06	0.000565738	1.93	Increased	7e-05
COLEC12	0.45	0.11	6.38e-05	2.27e-05	1.88	Increased	0.000499339
TREM2	0.54	0.15	0.000286369	5.95e-09	1.7	Increased	0.00163411
FSTL3	0.48	0.13	0.000337668	1.62e-08	1.92	Increased	0.00163411
TNFRSF4	0.45	0.12	0.000365638	0.000568971	1.66	Increased	0.00163411
LGALS9	0.32	0.09	0.000564259	3.26e-05	2.22	Increased	0.00220656
CD83	0.44	0.13	0.000718649	0.000568971	1.5	Increased	0.00241404
CXCL9	0.48	0.14	0.000771645	0.000129336	1.54	Increased	0.00241404
TFF2	0.56	0.17	0.00130502	7.92e-06	1.49	Increased	0.00371151
PLAUR	0.34	0.11	0.00175917	5.95e-09	2.21	Increased	0.00415517
TNFRSF11A	0.6	0.19	0.00185561	5.95e-06	1.44	Increased	0.00415517
MATN2	0.21	0.06	0.00185947	0.00436928	2.23	Increased	0.00415517
SPON1	0.27	0.08	0.00203038	4.06e-07	2.62	Increased	0.00423461
CD79B	0.5	0.17	0.00320544	0.000106075	1.51	Increased	0.00604147
IL1RN	0.5	0.17	0.00328295	0.000718026	1.3	Increased	0.00604147
CHRDL1	0.27	0.09	0.00478771	0.00069758	2.27	Increased	0.0078211
SCG3	0.23	0.08	0.00514444	0.00830419	1.63	Increased	0.0078211
CD48	0.21	0.07	0.00518521	0.03	1.73	Increased	0.0078211
CCL7	0.3	0.1	0.005888	0.00272259	1.51	Increased	0.0078211
IL15RA	0.3	0.11	0.00628466	0.000486258	1.68	Increased	0.0078211
CLEC7A	0.49	0.18	0.0065909	3.26e-06	1.57	Increased	0.0078211
IL6	0.43	0.15	0.00665618	0.000119871	1.38	Increased	0.0078211
CD160	0.49	0.18	0.00727983	0.00316243	1.35	Increased	0.0078211
ITGB6	-0.2	0.07	0.00770587	0.000113252	2.33	Increased	0.0078211
CLEC4D	0.46	0.17	0.00884187	7.19e-05	1.56	Increased	0.0078211
CDSN	0.34	0.13	0.00894098	0.000303274	1.56	Increased	0.0078211
SIRPB1	0.38	0.15	0.01	5.57e-08	1.77	Increased	0.0078211
CKAP4	0.33	0.13	0.01	1.77e-07	1.81	Increased	0.0078211
BTN2A1	0.31	0.12	0.01	1.5e-06	1.77	Increased	0.0078211
CSF1	0.22	0.08	0.01	2.08e-06	2.42	Increased	0.0078211
OSCAR	0.21	0.08	0.01	9.88e-05	2.49	Increased	0.0078211
LY6D	0.39	0.16	0.01	0.0003521	1.42	Increased	0.0078211
IL24	0.17	0.07	0.01	0.00272259	1.86	Increased	0.0078211
IL10RB	0.24	0.1	0.01	0.00390896	1.64	Increased	0.0078211
REG4	0.31	0.12	0.01	0.00392392	1.59	Increased	0.0078211
NCR1	0.34	0.13	0.01	0.00491821	1.53	Increased	0.0078211
LAMP3	0.28	0.11	0.01	0.02	1.37	Increased	0.0078211
SCGN	0.3	0.12	0.01	0.03	1.44	Increased	0.0078211
LTBR	0.29	0.13	0.02	1.62e-08	1.79	Increased	0.0122684
VEGFA	0.26	0.11	0.02	1.91e-06	1.82	Increased	0.0122684
HGF	0.21	0.09	0.02	2.37e-06	2.13	Increased	0.0122684
LILRB4	0.34	0.14	0.02	2.84e-06	1.62	Increased	0.0122684
TNFRSF14	0.27	0.12	0.02	3.26e-06	1.74	Increased	0.0122684
FGF5	0.22	0.09	0.02	0.000119871	1.87	Increased	0.0122684
NFASC	0.15	0.07	0.02	0.000992748	2.13	Increased	0.0122684
IL18R1	0.18	0.08	0.02	0.00127332	1.86	Increased	0.0122684
IL12RB1	0.3	0.13	0.02	0.0024787	1.5	Increased	0.0122684
KLRB1	0.27	0.12	0.02	0.00495939	1.53	Increased	0.0122684
LGALS4	0.31	0.13	0.02	0.03	1.32	Increased	0.0122684
PRSS8	0.22	0.1	0.03	3.68e-08	1.97	Increased	0.0167595
AGER	0.28	0.13	0.03	0.00172931	1.46	Increased	0.0167595
MLN	0.39	0.18	0.03	0.002626	1.33	Increased	0.0167595
KRT19	0.37	0.18	0.03	0.00272259	1.37	Increased	0.0167595
SCRN1	0.36	0.16	0.03	0.00782003	1.32	Increased	0.0167595
VEGFD	0.18	0.09	0.04	0.000109042	1.94	Increased	0.0212097
TGFB1	0.2	0.09	0.04	0.0043662	1.74	Increased	0.0212097
LRRN1	-0.18	0.09	0.04	0.03	0.59	Decreased	0.0212097
FST	0.17	0.08	0.05	1.41e-07	2.41	Increased	0.0252293
TNFSF13	0.2	0.1	0.05	2.76e-07	1.94	Increased	0.0252293
AGRN	0.35	0.18	0.05	0.000156484	1.37	Increased	0.0252293
SPINT2	0.23	0.12	0.06	3.68e-08	1.83	Increased	0.0284403
SLC39A5	0.27	0.14	0.06	0.000110865	1.47	Increased	0.0284403
LAIR1	0.34	0.19	0.06	0.000183312	1.34	Increased	0.0284403
MILR1	0.27	0.14	0.06	0.01	1.4	Increased	0.0284403
SIGLEC10	0.17	0.09	0.07	7.33e-05	1.8	Increased	0.0326852
IFNGR1	0.13	0.08	0.08	1.5e-06	2.28	Increased	0.0357536
SERPINB8	0.31	0.17	0.08	0.000731283	1.31	Increased	0.0357536
IL22RA1	0.25	0.14	0.08	0.01	1.31	Increased	0.0357536
CRELD2	0.21	0.13	0.09	0.00040945	1.69	Increased	0.0380486
F2R	0.25	0.15	0.09	0.000733015	1.54	Increased	0.0380486
MZB1	0.24	0.14	0.09	0.00316243	1.44	Increased	0.0380486
KLRD1	0.2	0.12	0.09	0.00493276	1.57	Increased	0.0380486
IL17C	0.3	0.18	0.1	0.0063483	1.26	Increased	0.0417125
BSG	0.14	0.09	0.11	3.26e-06	2	Increased	0.044692
EPHA1	0.14	0.09	0.11	0.000568971	1.93	Increased	0.044692
CD276	0.14	0.09	0.12	3.26e-06	2.33	Increased	0.0475206
FCAR	0.15	0.1	0.12	0.00384201	1.6	Increased	0.0475206
SPINK4	0.28	0.18	0.13	0.00303543	1.33		0.0508371
TGFA	0.16	0.1	0.14	0.000486258	1.6		0.0534124
CD4	0.13	0.09	0.14	0.03	1.52		0.0534124
B4GALT1	0.15	0.11	0.16	0.000119871	1.83		0.0595893
IL15	0.11	0.07	0.16	0.00029971	1.98		0.0595893
FABP1	0.33	0.24	0.17	0.01	1.2		0.0625688
IL4R	0.16	0.12	0.18	3.52e-06	1.73		0.0654789
CXADR	0.21	0.16	0.2	2.18e-07	1.55		0.0711009
CXCL8	0.18	0.15	0.2	0.00156209	1.42		0.0711009
ENAH	0.16	0.13	0.21	0.00219504	1.49		0.0738171
CCL23	0.13	0.1	0.22	0.00272259	1.65		0.0748105
SCGB3A2	0.21	0.17	0.22	0.01	1.27		0.0748105
CD40	0.18	0.15	0.22	0.02	1.33		0.0748105
SIGLEC1	0.12	0.1	0.23	5.35e-05	1.74		0.07737
CST7	0.26	0.22	0.24	0.0024787	1.23		0.0790342
CRHBP	0.08	0.07	0.24	0.00902415	2.14		0.0790342
C1QA	0.07	0.06	0.25	1.39e-05	2.86		0.0798071
CRIM1	0.08	0.07	0.25	3.82e-05	2.4		0.0798071
ADGRE2	0.09	0.08	0.25	0.00885592	1.77		0.0798071
PGF	0.14	0.13	0.26	3.53e-06	1.67		0.082161
WNT9A	0.12	0.11	0.28	9.82e-06	1.66		0.0872353
BTN3A2	0.12	0.12	0.29	0.000992748	1.54		0.0872353
PRELP	0.08	0.07	0.29	0.0024787	1.96		0.0872353
SLAMF1	0.13	0.12	0.29	0.00428769	1.53		0.0872353
ESM1	0.1	0.09	0.29	0.03	1.5		0.0872353
CCL24	0.11	0.13	0.36	0.01	1.38		0.107261
SMOC2	0.11	0.12	0.37	0.01	1.45		0.1092
ADAM23	0.07	0.08	0.41	0.00530868	2.04		0.119875
TPP1	0.09	0.12	0.43	0.01	1.39		0.124558
TANK	0.1	0.15	0.47	0.04	1.28		0.134896
ANGPTL4	0.08	0.11	0.48	2.12e-08	2.25		0.136514
NPPC	-0.14	0.2	0.49	0.04	1.22		0.138102
IL18	0.08	0.14	0.56	0.03	1.28		0.156422
IDS	0.01	0.02	0.58	0.000118505	0.31		0.160575
MMP10	0.05	0.12	0.67	0.000614126	1.65		0.183864
CTSC	-0.04	0.11	0.69	0.04	1.35		0.187706
HLA_E	0.04	0.11	0.71	0.00599075	1.49		0.191482
PIK3AP1	0.05	0.17	0.74	0.04	1.21		0.197867
PTX3	-0.03	0.1	0.75	0.00927967	1.64		0.198841
TIMP3	-0.06	0.22	0.76	0.00782003	1.24		0.199799
PREB	0.02	0.08	0.79	0.00146701	1.72		0.205956
IL17D	-0.03	0.16	0.8	0.00573002	1.21		0.206839
EGLN1	0.05	0.23	0.81	0.01	1.17		0.207708
CLSTN2	0.02	0.1	0.82	7.94e-05	1.63		0.208563
BCR	0.04	0.2	0.83	0.02	1.25		0.209404
CCL11	0.01	0.08	0.84	0.00120165	2.11		0.210231
AGRP	0.02	0.15	0.87	0.01	1.34		0.213413
TNF	0.02	0.14	0.87	0.04	1.21		0.213413
FGF2	-0.02	0.17	0.88	0.00735926	1.32		0.213413
CLEC4G	0.01	0.08	0.88	0.0091981	1.83		0.213413
DAG1	0.01	0.1	0.92	0.01	1.54		0.221397
MERTK	0.00110545	0.08	0.98	0.01	1.65		0.234036

[truncated: 3 more sheets: Fig. 9a, Fig. 9b, Supporting Data Values]
